# Supplementary material for: Rapid antibiotic-resistance predictions from genome sequence data for Staphylococcus aureus and Mycobacterium tuberculosis
Source: Nat Commun. 2015 Dec 21;6:10063. doi: 10.1038/ncomms10063 (PMC4703848; doi:10.1038/ncomms10063)
Supplement: Supplementary Data 1 — Dataset St_A1 [file ncomms10063-s2.txt]

"Supplementary Dataset 1. R - Resistance, S - Susceptible"																	
sample_set	comid	sra_accessions	species	Sequence Type (ST)	Clol Complex (CC)	Gentamicin	Penicillin	Trimethoprim	Erythromycin	Methicillin	Ciprofloxacin	Rifampicin	Tetracycline	Mupirocin	FusidicAcid	Clindamycin	Vancomycin
St_A1	C00000799	ERS397515	aureus	22	cc22	S	R		R	R	R	S	S	S	S	R	S
St_A1	C00000796	ERS397514	aureus	22	cc22	S	R		R	R	R	S	S	S	S	R	S
St_A1	C00000795	ERS397513	aureus	22	cc22	S	R		R	R	R	S	S	S	S	R	S
St_A1	C00000790	ERS397512	aureus	36	cc30	S	R		R	R	R	S	S	S	S	R	S
St_A1	C00003205	ERS397709	aureus	398		S	S	S	R	S	S	S	S		S		S
St_A1	C00003204	ERS397708	aureus	15	cc15	S	R	S	S	S	S	S	S		S		S
St_A1	C00003206	ERS397710	aureus	97	cc97	S	R	S	S	S	S	S	S		S		S
St_A1	C00003201	ERS397705	aureus	22	cc22	S	R	S	R	R	R	S	S		S		S
St_A1	C00003200	ERS397704	aureus			S	R	S	S	S	S	S	S		R		S
St_A1	C00003203	ERS397707	aureus	22	cc22	S	R	S	S	S	S	S	S		S		S
St_A1	C00003202	ERS397706	aureus	8	cc8	S	S	S	S	S	S	S	S		S		S
St_A1	C00003362	ERS397855	aureus	22	cc22	S	R	S	S	S	S	S	S		S		S
St_A1	C00003363	ERS397856	aureus	45	cc45	S	R	S	S	S	S	S	R		S		S
St_A1	C00003360	ERS397853	aureus	22	cc22	S	R	S	R	R	R	S	S		S		S
St_A1	C00003361	ERS397854	aureus	54	cc45	S	R	S	S	S	S	S	S		S		S
St_A1	C00003209	ERS397713	aureus	1	cc1	S	S	S	S	S	S	S	S		R		S
St_A1	C00003367	ERS397860	aureus	924		S	S	S	S	S	S	S	S		S		S
St_A1	C00003364	ERS397857	aureus	1647		S	R	S	S	S	S	S	S		S		S
St_A1	C00003365	ERS397858	aureus	5	cc5	S	R	S	S	S	S	S	S		S		S
St_A1	C00007111	ERS397964	aureus	1	cc1	S	R		S	S	S	S	S	S	R	S	S
St_A1	C00007110	ERS397963	aureus			S	R		R	S	S	S	S	S	S	R	S
St_A1	C00007113	ERS397966	aureus	34	cc34	S	R		S	S	S	S	S	S	S	S	S
St_A1	C00007112	ERS397965	aureus	15	cc15	S	R		S	S	S	S	S	S	S	S	S
St_A1	C00007114	ERS397967	aureus	22	cc22	S	R		R	R	R	S	S	S	S	R	S
St_A1	C00007116	ERS397968	aureus	22	cc22	S	R		R	R	R	S	S	S	S	R	S
St_A1	C00003368	ERS397861	aureus	47		S	S	S	S	S	S	S	S		S		S
St_A1	C00003369	ERS397862	aureus	2126		S	R	S	S	S	S	S	S		S		S
St_A1	C00001452	ERS397583	aureus	30	cc30	S	R		S	S	S	S	S	S	S	S	S
St_A1	C00001453	ERS397584	aureus	22	cc22	S	R		S	S	S	S	S	S	S	S	S
St_A1	C00001451	ERS397582	aureus	30	cc30	S	R		S	S	S	S	S	S	S	S	S
St_A1	C00003366	ERS397859	aureus	1647		S	R	S	S	S	S	S	S		S		S
St_A1	C00003208	ERS397712	aureus	22	cc22	S	R	R	S	R	R	S	R		R		S
St_A1	C00000800	ERS397516	aureus	36	cc30	S	R		R	R	R	S	S	S	S	R	S
St_A1	C00000806	ERS397518	aureus	22	cc22	S	R		R	R	R	S	S	S	S	R	S
St_A1	C00000805	ERS397517	aureus	22	cc22	S	R		R	R	R	S	S	S	S	R	S
St_A1	C00003308	ERS397805	aureus			S	S	S	S	S	S	S	S		S		S
St_A1	C00000808	ERS397519	aureus	36	cc30	S	R		R	R	R	S	S	S	S	R	S
St_A1	C00003309	ERS397806	aureus	8	cc8	S	R	S	S	S	S	S	S		R		S
St_A1	C00003304	ERS397801	aureus	45	cc45	S	R	S	S	S	S	S	S		S		S
St_A1	C00003305	ERS397802	aureus	15	cc15	S	R	S	S	S	S	S	S		S		S
St_A1	C00003306	ERS397803	aureus	25	cc25	S	R	S	S	S	S	S	S		S		S
St_A1	C00003307	ERS397804	aureus	22	cc22	S	R	S	S	S	S	S	S		S		S
St_A1	C00003301	ERS397798	aureus	22	cc22	S	R	R	S	R	R	S	S		S		S
St_A1	C00003302	ERS397799	aureus	646		S	R	S	S	S	S	S	R		R		S
St_A1	C00003177	ERS397681	aureus	12	cc12	S	S	S	S	S	S	S	S		S		S
St_A1	C00003176	ERS397680	aureus	5	cc5	S	R	S	S	S	S	S	S		S		S
St_A1	C00003175	ERS397679	aureus	30	cc30	S	R	S	S	S	R	S	S		S		S
St_A1	C00003174	ERS397678	aureus	22	cc22	S	R	S	R	R	R	S	S		R		S
St_A1	C00003173	ERS397677	aureus	15	cc15	S	R	S	S	S	S	S	S		S		S
St_A1	C00003172	ERS397676	aureus	188		S	R	S	S	S	S	S	S		S		S
St_A1	C00003179	ERS397683	aureus			S	R	S	S	S	S	S	S		S		S
St_A1	C00003178	ERS397682	aureus	1	cc1	S	R	S	S	S	S	S	S		S		S
St_A1	C00003289	ERS397789	aureus	22	cc22	S	R	R	R	R	R	S	S		S		S
St_A1	C00003288	ERS397788	aureus	12	cc12	S	S	S	S	S	S	S	S		S		S
St_A1	C00003285	ERS397785	aureus	12	cc12	S	S	S	S	S	S	S	S		S		S
St_A1	C00003284	ERS397784	aureus	22	cc22	S	R	S	R	R	R	S	S		S		S
St_A1	C00003287	ERS397787	aureus	1	cc1	S	R	S	S	S	S	S	S		R		S
St_A1	C00003286	ERS397786	aureus	5	cc5	S	R	S	S	S	S	S	S		S		S
St_A1	C00003281	ERS397781	aureus	8	cc8	S	R	R	S	S	S	S	S		S		S
St_A1	C00003280	ERS397780	aureus	47		S	R	S	S	S	S	S	S		S		S
St_A1	C00003283	ERS397783	aureus	30	cc30	S	R	S	S	S	S	S	S		S		S
St_A1	C00003282	ERS397782	aureus	45	cc45	S	S	S	S	S	S	S	S		S		S
St_A1	C00007072	ERS397928	aureus	30	cc30	S	R		S	S	S	S	S	S	S	S	S
St_A1	C00007073	ERS397929	aureus	5	cc5	S	R		S	S	S	S	S	S	S	S	S
St_A1	C00007070	ERS397926	aureus	54	cc45	S	R		S	S	S	S	S	S	S	S	S
St_A1	C00007071	ERS397927	aureus	15	cc15	S	R		S	S	S	S	S	S	S	S	S
St_A1	C00007076	ERS397932	aureus	30	cc30	S	R		S	S	S	S	S	S	S	S	S
St_A1	C00007077	ERS397933	aureus	36	cc30	S	R		R	R	R	S	S	S	S	R	S
St_A1	C00007074	ERS397930	aureus	36	cc30	S	R		R	R	R	S	S	S	S	R	S
St_A1	C00007075	ERS397931	aureus	15	cc15	S	R		S	S	S	S	S	S	S	S	S
St_A1	C00007078	ERS397934	aureus	15	cc15	S	R		S	S	S	S	S	S	S	S	S
St_A1	C00007079	ERS397935	aureus	22	cc22	S	R		S	R	R	S	S	S	S	S	S
St_A1	C00003216	ERS397719	aureus	398		S	R	S	R	S	S	S	S		S		S
St_A1	C00003217	ERS397720	aureus	398		S	S	S	R	S	S	S	S		S		S
St_A1	C00003215	ERS397718	aureus	8	cc8	S	R	S	S	S	S	S	S		R		S
St_A1	C00003212	ERS397716	aureus			S	S	S	S	S	S	S	S		S		S
St_A1	C00003213	ERS397717	aureus	25	cc25	S	R	S	S	S	S	S	S		S		S
St_A1	C00003359	ERS397852	aureus	1	cc1	S	R	S	S	S	S	S	R		R		S
St_A1	C00003358	ERS397851	aureus	15	cc15	S	R	S	S	S	S	S	R		S		S
St_A1	C00003357	ERS397850	aureus	22	cc22	S	R	S	R	R	R	S	S		S		S
St_A1	C00003356	ERS397849	aureus	7	cc7	S	R	R	S	S	S	S	S		S		S
St_A1	C00003355	ERS397848	aureus	30	cc30	S	R	S	S	S	S	S	S		S		S
St_A1	C00003354	ERS397847	aureus	22	cc22	S	R	S	R	R	R	S	S		S		S
St_A1	C00003353	ERS397846	aureus	45	cc45	S	S	S	S	S	S	S	S		S		S
St_A1	C00003352	ERS397845	aureus			S	R	S	S	S	S	S	S		S		S
St_A1	C00003351	ERS397844	aureus	8	cc8	S	R	S	S	S	S	S	S		R		S
St_A1	C00003219	ERS397722	aureus	59	cc59	S	R	S	S	S	S	S	S		S		S
St_A1	C00003210	ERS397714	aureus	45	cc45	S	R	S	S	S	S	S	S		S		S
St_A1	C00007108	ERS397961	aureus	15	cc15	S	R		S	S	S	S	S	S	S	S	S
St_A1	C00007109	ERS397962	aureus	36	cc30	S	R		R	R	R	S	S	S	S	R	S
St_A1	C00007102	ERS397955	aureus	1	cc1	S	R		R	R	S	S	R	S	S	R	S
St_A1	C00007103	ERS397956	aureus			S	R		S	S	S	S	S	S	S	S	S
St_A1	C00007100	ERS397953	aureus	5	cc5	S	S		S	S	S	S	S	S	S	S	S
St_A1	C00007101	ERS397954	aureus	36	cc30	S	R		R	R	R	S	S	S	S	R	S
St_A1	C00007106	ERS397959	aureus	22	cc22	S	R		R	R	R	S	S	S	S	R	S
St_A1	C00007107	ERS397960	aureus	30	cc30	S	R		S	S	S	S	S	S	S	S	S
St_A1	C00007104	ERS397957	aureus	5	cc5	S	S		S	S	S	S	S	S	S	S	S
St_A1	C00007105	ERS397958	aureus	5	cc5	S	R		R	S	R	S	S	S	S	R	S
St_A1	C00003211	ERS397715	aureus	22	cc22	S	S	S	S	S	S	S	S		S		S
St_A1	C00000829	ERS397532	aureus	36	cc30	S	R		R	R	R	S	S	S	S	R	S
St_A1	C00003272	ERS397773	aureus	8	cc8	S	R	S	S	R	R	S	R		S		S
St_A1	C00009008	ERS397999	aureus	22	cc22	S	R		S	S	S	S	S	S	R	S	S
St_A1	C00003274	ERS397774	aureus	5	cc5	S	S	S	S	S	S	S	S		S		S
St_A1	C00009006	ERS397998	aureus	30	cc30	S	R		S	S	S	S	S	S	S	S	S
St_A1	C00003276	ERS397776	aureus	30	cc30	S	R	S	S	S	S	S	S		S		S
St_A1	C00000820	ERS397527	aureus	36	cc30	S	R		R	R	R	S	S	S	S	R	S
St_A1	C00003279	ERS397779	aureus	15	cc15	S	R	S	S	S	S	S	S		S		S
St_A1	C00003373	ERS397866	aureus	45	cc45	S	R	S	S	S	S	S	S		S		S
St_A1	C00003372	ERS397865	aureus	5	cc5	S	S	S	S	S	S	S	S		S		S
St_A1	C00002661	ERS397592	aureus	30	cc30	S	R		S	S	S	S	S	S	S	S	S
St_A1	C00002662	ERS397593	aureus	34	cc34	S	R		S	S	S	S	S	S	S	S	S
St_A1	C00000837	ERS397538	aureus	22	cc22	S	R		S	R	R	S	S	S	S	S	S
St_A1	C00000836	ERS397537	aureus	36	cc30	S	R		R	R	R	S	S	S	S	R	S
St_A1	C00000835	ERS397536	aureus	36	cc30	S	R		R	R	R	S	S	S	S	R	S
St_A1	C00000834	ERS397535	aureus	22	cc22	S	R		R	R	R	S	S	S	S	R	S
St_A1	C00000831	ERS397534	aureus	36	cc30	S	R		R	R	R	S	S	S	S	R	S
St_A1	C00000830	ERS397533	aureus	22	cc22	S	R		S	R	R	S	S	S	S	S	S
St_A1	C00000839	ERS397540	aureus	22	cc22	S	R		S	R	R	S	S	S	S	S	S
St_A1	C00000838	ERS397539	aureus	36	cc30	S	R		R	R	R	S	S	S	S	R	S
St_A1	C00007089	ERS397943	aureus	22	cc22	S	R		R	R	R	S	S	S	S	R	S
St_A1	C00003168	ERS397672	aureus	22	cc22	S	R	S	S	S	R	S	S		S		S
St_A1	C00003169	ERS397673	aureus			S	R	S	S	S	S	S	S		S		S
St_A1	C00003160	ERS397664	aureus	291	cc291	S	R	S	S	S	S	S	S		S		S
St_A1	C00003161	ERS397665	aureus	5	cc5	R	S	S	S	S	S	S	S		S		S
St_A1	C00003162	ERS397666	aureus	30	cc30	S	R	S	S	S	S	S	S		S		S
St_A1	C00003163	ERS397667	aureus	1	cc1	S	R	S	S	S	S	S	S		R		S
St_A1	C00003164	ERS397668	aureus	59	cc59	S	R	S	S	S	S	S	S		S		S
St_A1	C00003165	ERS397669	aureus			S	R	S	S	S	S	S	S		S		S
St_A1	C00003166	ERS397670	aureus	22	cc22	S	R	S	S	R	S	S	S		S		S
St_A1	C00003167	ERS397671	aureus	101	cc101	S	S	S	S	S	S	S	S		S		S
St_A1	C00007083	ERS397939	aureus	125		R	R		R	R	R	S	S	R	S	R	S
St_A1	C00003312	ERS397809	aureus			S	R	S	S	S	S	S	S		S		S
St_A1	C00007081	ERS397937	aureus	45	cc45	S	R		S	S	S	S	S	S	S	S	S
St_A1	C00007080	ERS397936	aureus	8	cc8	S	R		S	S	S	S	S	S	S	S	S
St_A1	C00007087	ERS397942	aureus	22	cc22	S	S		S	S	S	S	S	S	S	S	S
St_A1	C00007086	ERS397941	aureus	22	cc22	S	R		R	R	R	S	S	S	S	R	S
St_A1	C00007085	ERS397940	aureus	15	cc15	S	R		S	S	S	S	R	S	S	S	S
St_A1	C00003298	ERS397796	aureus	573		S	R	S	S	S	S	S	S		S		S
St_A1	C00003299	ERS397797	aureus	30	cc30	S	R	S	S	S	S	S	S		S		S
St_A1	C00003296	ERS397795	aureus	398		S	S	S	R	S	S	S	S		S		S
St_A1	C00003294	ERS397793	aureus	45	cc45	S	R	S	S	S	S	S	S		S		S
St_A1	C00003295	ERS397794	aureus	22	cc22	S	R	S	S	S	S	S	S		S		S
St_A1	C00003292	ERS397792	aureus	30	cc30	S	R	S	S	S	S	S	S		S		S
St_A1	C00003290	ERS397790	aureus	121		R	R	S	S	S	S	S	S		S		S
St_A1	C00003291	ERS397791	aureus	12	cc12	S	R	S	S	S	S	S	S		S		S
St_A1	C00003195	ERS397699	aureus	15	cc15	S	R	S	S	S	S	S	S		S		S
St_A1	C00003194	ERS397698	aureus			S	R	S	S	S	S	S	S		S		S
St_A1	C00003197	ERS397701	aureus	72		S	R	S	S	S	S	S	S		S		S
St_A1	C00003196	ERS397700	aureus	47		S	S	S	S	S	S	S	S		S		S
St_A1	C00003190	ERS397694	aureus	1281		S	R	S	R	S	S	S	S		S		S
St_A1	C00003193	ERS397697	aureus	22	cc22	S	R	S	R	R	R	S	S		S		S
St_A1	C00003192	ERS397696	aureus	34	cc34	S	R	S	S	S	S	S	S		S		S
St_A1	C00003199	ERS397703	aureus	580		S	R	S	S	S	S	S	S		S		S
St_A1	C00003410	ERS397902	aureus	22	cc22	S	R	S	S	R	R	S	S		S		S
St_A1	C00008994	ERS397995	aureus	22	cc22	S	R		R	R	R	S	S	S	S	R	S
St_A1	C00003229	ERS397732	aureus	12	cc12	S	R	S	S	S	S	S	R		S		S
St_A1	C00003228	ERS397731	aureus	22	cc22	S	R	S	S	S	S	S	S		S		S
St_A1	C00003223	ERS397726	aureus	22	cc22	S	R	S	S	R	R	S	S		S		S
St_A1	C00003222	ERS397725	aureus			S	R	S	S	S	S	S	S		S		S
St_A1	C00003221	ERS397724	aureus	199		S	R	S	S	S	R	S	S		S		S
St_A1	C00003220	ERS397723	aureus	6	cc6	S	R	S	S	S	S	S	S		S		S
St_A1	C00003227	ERS397730	aureus	22	cc22	S	R	S	R	S	S	S	S		S		S
St_A1	C00003226	ERS397729	aureus	15	cc15	S	R	S	S	S	S	S	S		S		S
St_A1	C00003225	ERS397728	aureus	8	cc8	S	R	S	S	S	S	S	S		S		S
St_A1	C00003224	ERS397727	aureus	188		S	R	S	S	S	S	S	R		S		S
St_A1	C00003340	ERS397834	aureus			S	R	S	S	S	S	S	S		R		S
St_A1	C00008972	ERS397990	aureus	36	cc30	S	R		R	R	R	S	S	S	S	R	S
St_A1	C00003343	ERS397836	aureus	22	cc22	S	R	S	S	R	R	S	S		S		S
St_A1	C00003344	ERS397837	aureus	5	cc5	S	S	S	S	S	S	S	S		S		S
St_A1	C00003345	ERS397838	aureus	15	cc15	S	R	S	S	S	S	S	S		S		S
St_A1	C00003346	ERS397839	aureus	8	cc8	S	R	S	S	S	S	S	S		S		S
St_A1	C00003348	ERS397841	aureus	45	cc45	S	R	S	S	S	S	S	S		S		S
St_A1	C00003349	ERS397842	aureus	15	cc15	S	R	S	R	S	S	S	S		S		S
St_A1	C00008636	ERS397978	aureus	1	cc1	S	R		S	S	S	S	S	S	R	S	S
St_A1	C00008630	ERS397974	aureus	30	cc30	S	R		S	S	S	S	S	S	S	S	S
St_A1	C00008985	ERS397994	aureus	5	cc5	S	R		S	S	S	S	S	S	S	S	S
St_A1	C00008984	ERS397993	aureus	36	cc30	S	R		R	R	R	S	S	S	S	R	S
St_A1	C00009018	ERS398001	aureus	22	cc22	S	R		S	R	R	S	S	S	S	S	S
St_A1	C00009017	ERS398000	aureus			S	R		S	S	S	S	S	S	S	S	S
St_A1	C00000828	ERS397531	aureus	36	cc30	S	R		R	R	R	S	S	S	S	R	S
St_A1	C00003268	ERS397769	aureus	22	cc22	S	R	S	S	R	R	S	S		S		S
St_A1	C00000825	ERS397528	aureus	22	cc22	S	R		R	R	R	S	S	S	S	R	S
St_A1	C00000826	ERS397529	aureus	36	cc30	S	R		R	R	R	S	S	S	S	R	S
St_A1	C00000827	ERS397530	aureus	22	cc22	S	R		R	R	R	S	S	S	S	R	S
St_A1	C00003119	ERS397626	aureus	15	cc15	S	R	S	S	S	S	S	S		S		S
St_A1	C00003118	ERS397625	aureus	5	cc5	R	S	S	S	S	S	S	S		S		S
St_A1	C00003114	ERS397622	aureus	8	cc8	S	R	S	S	S	S	S	R		R		S
St_A1	C00003116	ERS397624	aureus	15	cc15	S	R	S	S	S	S	S	S		S		S
St_A1	C00003111	ERS397619	aureus	22	cc22	S	R	S	R	R	R	S	S		R		S
St_A1	C00003110	ERS397618	aureus			S	R	S	S	S	S	S	S		S		S
St_A1	C00003113	ERS397621	aureus	291	cc291	S	S	S	S	S	S	S	S		S		S
St_A1	C00003112	ERS397620	aureus	45	cc45	S	R	S	S	S	S	S	S		S		S
St_A1	C00003186	ERS397690	aureus	1	cc1	S	R	S	S	S	S	S	R		R		S
St_A1	C00003187	ERS397691	aureus	22	cc22	S	R	S	R	R	R	S	S		S		S
St_A1	C00003184	ERS397688	aureus	188		S	R	S	S	S	S	S	S		S		S
St_A1	C00003185	ERS397689	aureus	39	cc39	S	S	S	S	S	S	S	S		S		S
St_A1	C00003182	ERS397686	aureus	36	cc30	S	R	S	R	R	R	S	S		S		S
St_A1	C00003183	ERS397687	aureus	22	cc22	S	R	S	S	R	R	S	S		S		S
St_A1	C00003180	ERS397684	aureus	45	cc45	S	R	S	S	S	S	S	S		S		S
St_A1	C00003181	ERS397685	aureus	45	cc45	S	S	S	S	S	S	S	S		S		S
St_A1	C00003188	ERS397692	aureus	39	cc39	S	R	S	S	S	S	S	S		S		S
St_A1	C00003189	ERS397693	aureus	36	cc30	S	R	S	R	R	R	S	R		S		S
St_A1	C00003270	ERS397771	aureus	12	cc12	S	S	S	S	S	S	S	S		S		S
St_A1	C00003271	ERS397772	aureus	22	cc22	S	R	S	R	R	R	S	R		S		S
St_A1	C00003238	ERS397739	aureus	59	cc59	S	R	S	S	S	S	S	S		S		S
St_A1	C00003239	ERS397740	aureus	45	cc45	S	R	S	S	S	S	S	S		S		S
St_A1	C00003235	ERS397736	aureus	22	cc22	S	R	S	S	R	R	S	S		S		S
St_A1	C00003236	ERS397737	aureus	15	cc15	S	R	S	S	S	S	S	S		S		S
St_A1	C00003237	ERS397738	aureus	59	cc59	S	R	S	S	S	S	S	S		S		S
St_A1	C00003231	ERS397733	aureus	30	cc30	S	R	S	S	S	S	S	S		S		S
St_A1	C00003232	ERS397734	aureus	1	cc1	S	R	S	S	S	S	S	S		R		S
St_A1	C00003233	ERS397735	aureus			S	R	S	S	S	S	S	S		R		S
St_A1	C00003335	ERS397829	aureus	30	cc30	S	R	S	S	S	S	S	S		S		S
St_A1	C00003334	ERS397828	aureus	12	cc12	S	S	S	S	S	S	S	S		S		S
St_A1	C00003337	ERS397831	aureus	25	cc25	S	R	S	S	S	S	S	S		S		S
St_A1	C00003336	ERS397830	aureus	30	cc30	S	R	S	S	S	S	S	S		S		S
St_A1	C00003089	ERS397600	aureus	30	cc30	S	R	S	R	S	S	S	S		S		S
St_A1	C00003333	ERS397827	aureus	22	cc22	S	R	S	R	R	R	S	S		S		S
St_A1	C00003332	ERS397826	aureus	146		S	S	S	S	S	S	S	S		S		S
St_A1	C00003321	ERS397818	aureus	22	cc22	S	R	S	S	S	S	S	S		R		S
St_A1	C00003339	ERS397833	aureus	22	cc22	S	R	S	S	S	R	S	S		S		S
St_A1	C00003338	ERS397832	aureus	12	cc12	S	S	S	S	S	S	S	S		S		S
St_A1	C00008628	ERS397972	aureus	34	cc34	S	R		S	S	S	S	S	S	S	S	S
St_A1	C00008629	ERS397973	aureus	36	cc30	S	R		R	R	R	S	S	S	S	R	S
St_A1	C00008997	ERS397997	aureus	36	cc30	S	R		R	S	R	S	S	S	S	R	S
St_A1	C00003249	ERS397750	aureus	22	cc22	S	S	S	S	S	S	S	S		S		S
St_A1	C00003248	ERS397749	aureus	1224		S	R	S	S	S	S	S	S		S		S
St_A1	C00003242	ERS397743	aureus	22	cc22	S	R	S	R	S	R	S	S		S		S
St_A1	C00003275	ERS397775	aureus	7	cc7	S	R	S	S	S	S	S	S		S		S
St_A1	C00003425	ERS397916	aureus			S	R	S	S	S	S	S	S		S		S
St_A1	C00003424	ERS397915	aureus	30	cc30	S	R	S	S	S	S	S	S		S		S
St_A1	C00003421	ERS397912	aureus	45	cc45	S	R	S	S	S	S	S	S		S		S
St_A1	C00003423	ERS397914	aureus			S	R	S	S	R	R	S	S		S		S
St_A1	C00003422	ERS397913	aureus	59	cc59	S	R	S	S	S	S	S	S		S		S
St_A1	C00001405	ERS397571	aureus	36	cc30	R	R		R	R	R	S	S	S	S	R	S
St_A1	C00001404	ERS397570	aureus	36	cc30	S	R		R	R	R	S	S	S	S	R	S
St_A1	C00001406	ERS397572	aureus	36	cc30	S	R		R	R	R	S	S	S	S	R	S
St_A1	C00001401	ERS397568	aureus	22	cc22	S	R		R	R	R	S	S	S	S	R	S
St_A1	C00003278	ERS397778	aureus	45	cc45	S	R	S	S	S	S	S	S		S		S
St_A1	C00001402	ERS397569	aureus	36	cc30	R	R		R	R	R	S	S	R	S	R	S
St_A1	C00009029	ERS398004	aureus	22	cc22	S	R		S	R	R	S	S	S	S	S	S
St_A1	C00009021	ERS398003	aureus			S	R		S	S	R	S	S	S	S	S	S
St_A1	C00009020	ERS398002	aureus	30	cc30	S	R		S	S	S	S	S	S	S	S	S
St_A1	C00000859	ERS397552	aureus	36	cc30	S	R		R	R	R	S	S	S	S	R	S
St_A1	C00000858	ERS397551	aureus	36	cc30	S	R		R	R	R	S	S	S	S	R	S
St_A1	C00000857	ERS397550	aureus	2046		S	R		R	R	R	S	S	S	S	R	S
St_A1	C00000851	ERS397548	aureus	22	cc22	S	R		R	R	R	S	R	S	S	R	S
St_A1	C00000850	ERS397547	aureus	36	cc30	S	R		R	R	R	S	S	S	S	R	S
St_A1	C00000852	ERS397549	aureus	22	cc22	S	R		R	R	R	S	S	S	S	R	S
St_A1	C00003252	ERS397753	aureus	15	cc15	S	R	S	S	S	S	S	S		S		S
St_A1	C00003108	ERS397616	aureus	15	cc15	S	R	S	S	S	S	S	S		S		S
St_A1	C00003109	ERS397617	aureus	6	cc6	S	R	S	S	S	S	S	S		S		S
St_A1	C00003106	ERS397614	aureus	25	cc25	S	R	S	S	S	S	S	S		S		S
St_A1	C00003107	ERS397615	aureus			S	R	R	S	S	S	S	S		S		S
St_A1	C00003104	ERS397613	aureus	22	cc22	R	R	S	R	R	R	S	S		S		S
St_A1	C00003102	ERS397611	aureus	5	cc5	S	S	S	S	S	S	S	S		S		S
St_A1	C00003103	ERS397612	aureus	22	cc22	S	R	S	S	R	R	S	S		S		S
St_A1	C00003100	ERS397609	aureus	22	cc22	S	R	S	S	R	R	S	S		S		S
St_A1	C00003101	ERS397610	aureus	15	cc15	S	R	S	S	S	S	S	S		S		S
St_A1	C00003254	ERS397755	aureus	88	cc88	S	R	R	S	S	S	S	S		S		S
St_A1	C00003255	ERS397756	aureus	22	cc22	S	R	S	S	S	S	S	S		S		S
St_A1	C00003324	ERS397821	aureus	8	cc8	S	R	S	S	S	S	S	S		S		S
St_A1	C00003325	ERS397822	aureus	5	cc5	S	S	S	S	S	S	S	S		S		S
St_A1	C00003322	ERS397819	aureus	182		S	R	S	S	S	S	S	S		S		S
St_A1	C00003323	ERS397820	aureus	22	cc22	S	R	R	R	R	R	S	S		S		S
St_A1	C00003320	ERS397817	aureus	22	cc22	S	R	S	S	R	R	S	S		S		S
St_A1	C00003088	ERS397599	aureus	12	cc12	S	R	S	S	S	S	S	S		S		S
St_A1	C00003087	ERS397598	aureus	8	cc8	S	S	S	S	S	S	S	S		S		S
St_A1	C00003086	ERS397597	aureus	22	cc22	S	R	S	R	S	R	S	S		S		S
St_A1	C00003085	ERS397596	aureus	12	cc12	S	S	S	S	S	S	S	S		S		S
St_A1	C00003084	ERS397595	aureus			S	R	S	S	S	S	S	S		S		S
St_A1	C00003083	ERS397594	aureus	8	cc8	S	R	S	S	S	S	S	S		S		S
St_A1	C00003328	ERS397823	aureus			S	S	S	S	S	S	S	R		S		S
St_A1	C00003329	ERS397824	aureus	97	cc97	S	S	S	S	S	S	S	S		S		S
St_A1	C00008960	ERS397987	aureus	36	cc30	S	R		R	R	R	S	S	S	S	R	S
St_A1	C00003330	ERS397825	aureus	22	cc22	S	R	S	S	R	R	S	S		S		S
St_A1	C00003258	ERS397759	aureus	15	cc15	S	R	S	S	S	S	S	S		S		S
St_A1	C00003259	ERS397760	aureus			S	S	S	S	S	S	S	S		S		S
St_A1	C00003250	ERS397751	aureus	22	cc22	S	R	S	S	R	R	S	S		S		S
St_A1	C00003251	ERS397752	aureus	109	cc109	S	R	S	S	S	S	S	S		S		S
St_A1	C00003256	ERS397757	aureus	30	cc30	S	R	S	S	S	S	S	S		S		S
St_A1	C00003257	ERS397758	aureus	15	cc15	S	R	S	S	S	S	S	S		S		S
St_A1	C00001390	ERS397564	aureus	36	cc30	S	R		R	R	R	S	S	S	S	R	S
St_A1	C00001397	ERS397565	aureus	22	cc22	S	R		R	R	R	S	S	S	S		S
St_A1	C00003269	ERS397770	aureus	22	cc22	S	R	S	S	R	R	S	S		S		S
St_A1	C00001399	ERS397566	aureus	22	cc22	S	R		S	R	R	S	S	S	S	S	S
St_A1	C00008996	ERS397996	aureus	15	cc15	S	R		S	S	S	S	S	S	S	S	S
St_A1	C00009030	ERS398005	aureus	8	cc8	S	R		S	S	S	S	S	S	R	S	S
St_A1	C00009033	ERS398006	aureus	22	cc22	S	R		S	S	R	S	S	S	S	S	S
St_A1	C00003191	ERS397695	aureus	22	cc22	S	R	S	S	R	R	S	S		S		S
St_A1	C00000848	ERS397545	aureus	22	cc22	S	R		R	R	R	S	S	S	S	R	S
St_A1	C00000849	ERS397546	aureus	22	cc22	S	R		R	R	R	S	S	S	S	R	S
St_A1	C00000846	ERS397543	aureus	22	cc22	S	R		R	R	R	S	S	S	S	R	S
St_A1	C00000847	ERS397544	aureus	36	cc30	S	R		R	R	R	S	S	S	S	R	S
St_A1	C00000845	ERS397542	aureus	22	cc22	S	R		R	R	R	S	S	S	S	R	S
St_A1	C00000840	ERS397541	aureus	36	cc30	S	R		R	R	R	S	S	S	S	R	S
St_A1	C00003198	ERS397702	aureus	12	cc12	S	R	S	S	S	S	S	S		S		S
St_A1	C00003133	ERS397639	aureus	22	cc22	S	R	S	S	R	R	S	S		S		S
St_A1	C00003132	ERS397638	aureus	22	cc22	S	R	S	S	R	R	S	S		S		S
St_A1	C00003131	ERS397637	aureus	45	cc45	S	S	S	S	S	S	S	R		S		S
St_A1	C00003130	ERS397636	aureus	22	cc22	S	R	S	S	S	R	R	S		R		S
St_A1	C00003137	ERS397643	aureus	22	cc22	S	R	S	S	R	R	S	S		S		S
St_A1	C00003136	ERS397642	aureus	45	cc45	S	R	S	S	S	S	S	S		S		S
St_A1	C00003135	ERS397641	aureus	1	cc1	S	R	S	S	S	S	S	R		R		S
St_A1	C00003134	ERS397640	aureus	45	cc45	S	R	S	S	S	S	S	S		S		S
St_A1	C00003139	ERS397645	aureus	15	cc15	S	R	S	S	S	S	S	S		S		S
St_A1	C00003138	ERS397644	aureus	12	cc12	S	R	S	S	S	S	S	S		S		S
St_A1	C00003241	ERS397742	aureus	97	cc97	S	R	S	S	S	S	S	S		S		S
St_A1	C00003240	ERS397741	aureus	12	cc12	S	S	S	S	S	S	S	S		S		S
St_A1	C00003243	ERS397744	aureus	15	cc15	S	R	S	S	S	S	S	S		S		S
St_A1	C00003171	ERS397675	aureus	34	cc34	S	R	S	S	S	S	S	S		S		S
St_A1	C00003245	ERS397746	aureus	30	cc30	S	R	S	S	S	S	S	S		S		S
St_A1	C00003148	ERS397653	aureus	15	cc15	S	R	S	S	S	S	S	S		S		S
St_A1	C00003244	ERS397745	aureus	15	cc15	S	R	S	S	S	S	S	S		S		S
St_A1	C00003247	ERS397748	aureus	22	cc22	S	R	S	R	S	R	S	S		S		S
St_A1	C00003246	ERS397747	aureus	15	cc15	S	R	S	R	S	S	S	S		S		S
St_A1	C00003253	ERS397754	aureus	15	cc15	S	R	S	S	S	S	S	S		S		S
St_A1	C00003319	ERS397816	aureus	291	cc291	S	R	S	S	S	S	S	S		S		S
St_A1	C00003318	ERS397815	aureus	5	cc5	S	R	S	S	S	S	S	S		S		S
St_A1	C00003313	ERS397810	aureus	97	cc97	S	S	S	S	S	S	S	S		S		S
St_A1	C00007082	ERS397938	aureus	22	cc22	S	R		R	R	R	S	S	S	S	R	S
St_A1	C00003311	ERS397808	aureus	15	cc15	S	R	S	S	S	S	S	S		S		S
St_A1	C00003310	ERS397807	aureus	34	cc34	S	R	S	S	S	S	S	S		S		S
St_A1	C00003317	ERS397814	aureus	30	cc30	S	R	S	S	S	S	S	S		S		S
St_A1	C00003316	ERS397813	aureus			S	R	S	S	S	S	S	S		S		S
St_A1	C00003315	ERS397812	aureus	22	cc22	S	R	S	S	R	R	S	S		S		S
St_A1	C00003314	ERS397811	aureus	5	cc5	S	R	S	S	S	S	S	S		S		S
St_A1	C00003090	ERS397601	aureus	15	cc15	S	R	S	S	S	S	S	S		S		S
St_A1	C00003091	ERS397602	aureus	30	cc30	S	R	S	S	S	S	S	S		S		S
St_A1	C00003092	ERS397603	aureus	25	cc25	S	R	S	S	S	S	S	S		S		S
St_A1	C00003093	ERS397604	aureus	22	cc22	S	R	S	R	R	R	S	S		S		S
St_A1	C00003095	ERS397605	aureus			S	S	S	S	S	S	S	S		S		S
St_A1	C00003096	ERS397606	aureus	22	cc22	S	R	S	R	R	R	S	S		S		S
St_A1	C00003098	ERS397607	aureus	5	cc5	S	S	S	S	S	S	S	S		S		S
St_A1	C00003099	ERS397608	aureus	5	cc5	S	S	S	S	S	S	S	S		S		S
St_A1	C00008973	ERS397991	aureus	22	cc22	S	R		S	S	S	S	S	S	S	S	S
St_A1	C00008970	ERS397988	aureus	22	cc22	S	R		R	R	R	S	S	S	S	R	S
St_A1	C00008971	ERS397989	aureus	45	cc45	S	R		S	S	S	S	S	S	S	S	S
St_A1	C00003267	ERS397768	aureus			S	R	S	S	S	S	S	S		S		S
St_A1	C00003266	ERS397767	aureus	5	cc5	S	S	S	S	S	S	S	R		S		S
St_A1	C00003265	ERS397766	aureus			S	R	S	S	S	S	S	S		R		S
St_A1	C00003264	ERS397765	aureus	1	cc1	S	R	S	S	S	S	S	S		R		S
St_A1	C00003263	ERS397764	aureus			S	R	S	S	S	S	S	S		S		S
St_A1	C00003262	ERS397763	aureus	15	cc15	S	R	S	R	S	S	S	R		S		S
St_A1	C00003261	ERS397762	aureus	5	cc5	S	R	S	S	S	S	S	S		S		S
St_A1	C00003260	ERS397761	aureus	5	cc5	S	R	S	S	S	S	S	S		S		S
St_A1	C00003341	ERS397835	aureus			S	S	S	S	S	S	S	S		S		S
St_A1	C00003403	ERS397895	aureus	30	cc30	S	R	S	S	S	S	S	S		S		S
St_A1	C00003402	ERS397894	aureus			S	R	S	S	S	S	S	S		S		S
St_A1	C00003400	ERS397893	aureus	5	cc5	S	S	S	S	S	S	S	S		S		S
St_A1	C00003407	ERS397899	aureus	22	cc22	S	R	S	S	R	R	S	S		S		S
St_A1	C00003406	ERS397898	aureus	22	cc22	S	R	S	R	R	R	S	S		S		S
St_A1	C00003405	ERS397897	aureus	22	cc22	S	R	S	S	R	R	S	S		S		S
St_A1	C00003404	ERS397896	aureus			S	R	R	S	S	S	S	S		S		S
St_A1	C00003409	ERS397901	aureus	59	cc59	S	S	S	S	S	S	S	S		S		S
St_A1	C00003408	ERS397900	aureus	25	cc25	S	R	S	S	S	S	S	S		S		S
St_A1	C00003347	ERS397840	aureus			S	R	S	S	S	S	S	S		S		S
St_A1	C00001386	ERS397560	aureus	22	cc22	S	R		R	R	R	S	S	S	S	R	S
St_A1	C00001387	ERS397561	aureus	34	cc34	S	R		S	S	S	S	S	S	S	S	S
St_A1	C00001384	ERS397558	aureus	36	cc30	S	R		R	R	R	S	S	S	S	R	S
St_A1	C00001385	ERS397559	aureus	36	cc30	S	R		R	R	R	R	S	S	S	R	S
St_A1	C00001388	ERS397562	aureus	22	cc22	S	R		S	R	R	S	S	S	S	S	S
St_A1	C00001389	ERS397563	aureus	36	cc30	S	R		R	R	R	S	S	S	S	R	S
St_A1	C00008638	ERS397980	aureus			S	R		S	R	R	S	S	S	S	S	S
St_A1	C00008635	ERS397977	aureus			S	R		S	S	S	S	S	S	S	S	S
St_A1	C00008982	ERS397992	aureus	36	cc30	S	R		R	R	R	S	R	S	S	S	S
St_A1	C00008637	ERS397979	aureus	36	cc30	S	R		R	R	R	S	S	S	S	R	S
St_A1	C00008633	ERS397976	aureus	30	cc30	S	R		S	S	S	S	S	S	S	S	S
St_A1	C00008632	ERS397975	aureus	1693		S	R		S	S	S	S	S	S	R	S	S
St_A1	C00003218	ERS397721	aureus	22	cc22	S	R	S	S	R	R	S	S		S		S
St_A1	C00008626	ERS397970	aureus	30	cc30	S	R		S	S	S	S	S	S	S	S	S
St_A1	C00002658	ERS397591	aureus	30	cc30	S	R		S	S	S	S	S	S	S	S	S
St_A1	C00002653	ERS397587	aureus	34	cc34	S	R		S	S	S	S	S	S	S	S	S
St_A1	C00002652	ERS397586	aureus	30	cc30	S	R		S	S	S	S	S	S	S	S	S
St_A1	C00002655	ERS397588	aureus	30	cc30	S	R		S	S	S	S	S	S	S	S	S
St_A1	C00002657	ERS397590	aureus	22	cc22	S	R		S	S	S	S	S	S	S	S	S
St_A1	C00002656	ERS397589	aureus	30	cc30	S	R		S	S	S	S	S	S	S	S	S
St_A1	C00003124	ERS397630	aureus	15	cc15	S	R	S	S	S	S	S	S		S		S
St_A1	C00003125	ERS397631	aureus	22	cc22	S	R	S	R	R	R	S	S		S		S
St_A1	C00003126	ERS397632	aureus	474		S	R	S	S	S	S	S	S		S		S
St_A1	C00003127	ERS397633	aureus	22	cc22	S	R	S	S	S	R	S	S		S		S
St_A1	C00003120	ERS397627	aureus	8	cc8	S	R	S	S	S	S	S	S		R		S
St_A1	C00003121	ERS397628	aureus	88	cc88	S	S	S	S	S	S	S	S		S		S
St_A1	C00003122	ERS397629	aureus	15	cc15	S	R	S	S	S	S	S	S		S		S
St_A1	C00003128	ERS397634	aureus	8	cc8	S	R	S	S	S	S	S	S		R		S
St_A1	C00003129	ERS397635	aureus	25	cc25	S	R	S	S	S	S	S	S		S		S
St_A1	C00008625	ERS397969	aureus	30	cc30	S	R		S	S	S	S	S	S	S	S	S
St_A1	C00003393	ERS397886	aureus	22	cc22	S	R	S	S	R	R	S	S		S		S
St_A1	C00003392	ERS397885	aureus	15	cc15	S	R	S	S	S	S	S	S		S		S
St_A1	C00003391	ERS397884	aureus	15	cc15	S	R	S	S	S	S	S	S		S		S
St_A1	C00003390	ERS397883	aureus	291	cc291	S	R	S	S	S	S	S	S		S		S
St_A1	C00003397	ERS397890	aureus	45	cc45	S	R	S	S	S	S	S	S		R		S
St_A1	C00003396	ERS397889	aureus	582	cc582	S	R	R	S	S	S	S	S		S		S
St_A1	C00003395	ERS397888	aureus	22	cc22	S	R	S	R	R	S	S	S		S		S
St_A1	C00003394	ERS397887	aureus	15	cc15	S	R	S	S	S	S	S	S		S		S
St_A1	C00003399	ERS397892	aureus			S	R	S	S	S	S	S	S		S		S
St_A1	C00003398	ERS397891	aureus	101	cc101	S	S	S	S	S	S	S	S		S		S
St_A1	C00003151	ERS397656	aureus	22	cc22	S	R	R	R	R	R	S	S		R		S
St_A1	C00003150	ERS397655	aureus	291	cc291	S	R	S	S	S	S	S	S		S		S
St_A1	C00003153	ERS397658	aureus	15	cc15	S	R	S	S	S	S	S	S		S		S
St_A1	C00003152	ERS397657	aureus	59	cc59	S	R	S	R	S	S	S	S		S		S
St_A1	C00003155	ERS397660	aureus	22	cc22	S	R	S	R	R	R	S	S		S		S
St_A1	C00003154	ERS397659	aureus	36	cc30	S	R	S	R	R	R	S	S		S		S
St_A1	C00003156	ERS397661	aureus	45	cc45	S	R	S	S	S	S	S	S		S		S
St_A1	C00003159	ERS397663	aureus			S	R	S	S	S	S	S	S		S		S
St_A1	C00003158	ERS397662	aureus	30	cc30	S	R	S	S	S	S	S	S		S		S
St_A1	C00008627	ERS397971	aureus	34	cc34	S	R		S	S	S	S	S	S	S	S	S
St_A1	C00003147	ERS397652	aureus			S	R	S	S	S	S	S	S		S		S
St_A1	C00007098	ERS397951	aureus	22	cc22	S	R		S	R	R	S	S	S	S	S	S
St_A1	C00007099	ERS397952	aureus	15	cc15	S	R		S	S	S	S	S	S	S	S	S
St_A1	C00007094	ERS397947	aureus	30	cc30	S	R		S	S	S	S	S	S	S	S	S
St_A1	C00007095	ERS397948	aureus	582	cc582	S	R		S	S	S	S	S	S	S	S	S
St_A1	C00007096	ERS397949	aureus			S	R		S	R	R	S	S	S	R	S	S
St_A1	C00007097	ERS397950	aureus	1	cc1	S	R		R	S	S	S	R	S	S	R	S
St_A1	C00007091	ERS397944	aureus	30	cc30	S	R		S	S	S	S	S	S	S	S	S
St_A1	C00007092	ERS397945	aureus	1	cc1	S	S		S	S	S	S	S	S	R	S	S
St_A1	C00007093	ERS397946	aureus	22	cc22	S	R		S	R	R	S	S	S	S	S	S
St_A1	C00003149	ERS397654	aureus	22	cc22	S	R	S	S	R	R	S	S		S		S
St_A1	C00008947	ERS397982	aureus	36	cc30	S	R		R	R	R	S	S	S	S	R	S
St_A1	C00008946	ERS397981	aureus	15	cc15	S	R		S	S	S	S	S	S	S	S	S
St_A1	C00008949	ERS397984	aureus	30	cc30	S	R		S	S	S	S	S	S	S	S	S
St_A1	C00008948	ERS397983	aureus	36	cc30	S	R		R	R	R	S	S	S	S	R	S
St_A1	C00000789	ERS397511	aureus	36	cc30	S	R		R	R	R	S	S	S	S	R	S
St_A1	C00000788	ERS397510	aureus	22	cc22	S	R		R	R	R	S	S	S	S	R	S
St_A1	C00000785	ERS397507	aureus	36	cc30	S	R		R	R	R	S	S	S	S	R	S
St_A1	C00000784	ERS397506	aureus	22	cc22	S	R		R	R	R	S	S	S	S	R	S
St_A1	C00000787	ERS397509	aureus	36	cc30	S	R		R	R	R	S	S	S	S	R	S
St_A1	C00000786	ERS397508	aureus	36	cc30	S	R		R	R	R	S	S	S	S	R	S
St_A1	C00001400	ERS397567	aureus	22	cc22	S	R		S	R	S	S	S	S	S	S	S
St_A1	C00003379	ERS397872	aureus	22	cc22	S	R	S	S	R	R	S	S		S		S
St_A1	C00003277	ERS397777	aureus	34	cc34	S	R	S	S	S	S	S	S		S		S
St_A1	C00003371	ERS397864	aureus	22	cc22	S	R	S	S	R	R	S	S		S		S
St_A1	C00003370	ERS397863	aureus	5	cc5	S	R	S	S	S	S	S	S		S		S
St_A1	C00003375	ERS397868	aureus	34	cc34	S	R	R	S	S	S	S	S		S		S
St_A1	C00003374	ERS397867	aureus	22	cc22	S	R	S	S	S	S	S	S		S		S
St_A1	C00003414	ERS397906	aureus	72		S	R	S	R	S	R	S	S		S		S
St_A1	C00003415	ERS397907	aureus	45	cc45	S	R	S	S	S	S	S	S		S		S
St_A1	C00003417	ERS397908	aureus	25	cc25	S	R	S	S	S	S	S	S		S		S
St_A1	C00003303	ERS397800	aureus			S	R	S	S	S	S	S	S		R		S
St_A1	C00003411	ERS397903	aureus	22	cc22	S	R	S	R	R	R	S	S		S		S
St_A1	C00003412	ERS397904	aureus	45	cc45	S	R	S	S	S	S	S	S		S		S
St_A1	C00003413	ERS397905	aureus	22	cc22	S	R	S	S	S	R	S	S		S		S
St_A1	C00003418	ERS397909	aureus	188		S	R	S	S	S	S	S	S		S		S
St_A1	C00003419	ERS397910	aureus	1	cc1	S	R	S	S	S	S	S	S		S		S
St_A1	C00000809	ERS397520	aureus	36	cc30	S	R		R	R	R	S	S	S	S	R	S
St_A1	C00003350	ERS397843	aureus			S	R	S	S	S	S	S	S		R		S
St_A1	C00001449	ERS397581	aureus	30	cc30	S	R		S	S	S	S	S	S	S	S	S
St_A1	C00001448	ERS397580	aureus	30	cc30	S	R		S	S	S	S	S	S	S	S	S
St_A1	C00001441	ERS397574	aureus	30	cc30	S	R		S	S	S	S	S	S	S	S	S
St_A1	C00001440	ERS397573	aureus	30	cc30	S	R		S	S	R	S	S	S	S	S	S
St_A1	C00001443	ERS397576	aureus	30	cc30	S	R		S	S	R	S	S	S	S	S	S
St_A1	C00001442	ERS397575	aureus	30	cc30	S	R		S	S	R	S	S	S	S	S	S
St_A1	C00001445	ERS397577	aureus	22	cc22	S	S		S	S	S	S	S	S	S	S	S
St_A1	C00001447	ERS397579	aureus			S	S		S	S	S	S	S	S	S	S	S
St_A1	C00001446	ERS397578	aureus	39	cc39	S	R		S	S	S	S	S	S	S	S	S
St_A1	C00000864	ERS397557	aureus	36	cc30	S	R		R	R	R	S	S	S	S	R	S
St_A1	C00000860	ERS397553	aureus	22	cc22	S	R		R	R	R	S	S	S	S	R	S
St_A1	C00000861	ERS397554	aureus	36	cc30	S	R		R	R	R	S	S	S	S	R	S
St_A1	C00000862	ERS397555	aureus	36	cc30	S	R		R	R	R	S	S	S	S	R	S
St_A1	C00000863	ERS397556	aureus	36	cc30	S	R		R	R	R	S	S	S	S	R	S
St_A1	C00002649	ERS397585	aureus	2047		S	R		S	S	S	S	S	S	S	S	S
St_A1	C00000815	ERS397522	aureus	36	cc30	S	R		R	R	R	S	S	S	S	R	S
St_A1	C00000814	ERS397521	aureus	22	cc22	S	R		R	R	R	S	R	S	R	R	S
St_A1	C00000817	ERS397524	aureus	36	cc30	S	R		R	R	R	S	S	S	S	R	S
St_A1	C00000816	ERS397523	aureus	36	cc30	S	R		R	R	R	S	S	S	S	R	S
St_A1	C00000819	ERS397526	aureus	22	cc22	S	R		R	R	R	S	S	S	S	R	S
St_A1	C00000818	ERS397525	aureus	36	cc30	S	R		R	R	R	S	S	S	S	R	S
St_A1	C00003378	ERS397871	aureus	34	cc34	S	R	S	S	S	S	S	S		S		S
St_A1	C00003384	ERS397877	aureus	15	cc15	S	R	S	S	S	S	S	S		S		S
St_A1	C00003385	ERS397878	aureus	5	cc5	S	S	S	S	S	S	S	S		S		S
St_A1	C00003386	ERS397879	aureus	22	cc22	S	R	R	R	R	S	S	S		S		S
St_A1	C00003387	ERS397880	aureus	97	cc97	S	R	S	S	S	S	S	S		S		S
St_A1	C00003380	ERS397873	aureus	15	cc15	S	R	S	S	S	S	S	S		S		S
St_A1	C00003381	ERS397874	aureus	22	cc22	S	R	S	S	R	R	S	S		S		S
St_A1	C00003382	ERS397875	aureus	22	cc22	S	R	S	R	R	R	S	S		S		S
St_A1	C00003383	ERS397876	aureus	182		S	R	S	S	S	S	S	S		S		S
St_A1	C00003388	ERS397881	aureus	8	cc8	S	R	S	S	S	S	S	S		R		S
St_A1	C00003389	ERS397882	aureus	45	cc45	S	R	S	S	S	S	S	S		S		S
St_A1	C00003142	ERS397648	aureus	22	cc22	S	R	S	R	R	R	S	S		S		S
St_A1	C00003143	ERS397649	aureus	59	cc59	S	R	S	S	S	S	S	S		S		S
St_A1	C00003140	ERS397646	aureus	121		S	R	S	S	S	S	S	S		S		S
St_A1	C00003141	ERS397647	aureus	8	cc8	S	R	S	S	S	S	S	R		R		S
St_A1	C00003144	ERS397650	aureus	5	cc5	S	S	S	S	S	S	S	S		S		S
St_A1	C00003145	ERS397651	aureus	5	cc5	S	S	S	S	S	S	S	S		S		S
St_A1	C00007061	ERS397917	aureus	15	cc15	S	R		S	S	S	S	S	S	S	S	S
St_A1	C00007063	ERS397919	aureus	15	cc15	S	R		S	S	S	S	S	S	S	S	S
St_A1	C00007062	ERS397918	aureus	250		S	R		S	R	S	S	R	S	S	S	S
St_A1	C00007065	ERS397921	aureus	30	cc30	S	R		S	S	S	S	S	S	S	S	S
St_A1	C00007064	ERS397920	aureus	22	cc22	S	R		R	R	R	S	S	S	S	R	S
St_A1	C00007067	ERS397923	aureus	22	cc22	S	R		R	R	R	S	S	S	S	R	S
St_A1	C00007066	ERS397922	aureus	22	cc22	S	R		R	R	R	S	S	S	S	R	S
St_A1	C00007069	ERS397925	aureus	250		S	R		S	R	S	S	R	S	S	S	S
St_A1	C00007068	ERS397924	aureus	5	cc5	S	R		S	S	S	S	R	S	S	S	S
St_A1	C00008958	ERS397985	aureus	1	cc1	S	R		S	S	S	S	S	S	R	S	S
St_A1	C00008959	ERS397986	aureus	36	cc30	S	R		R	S	R	S	S	S	S	R	S
