# Supplementary material for: Rapid antibiotic-resistance predictions from genome sequence data for Staphylococcus aureus and Mycobacterium tuberculosis
Source: Nat Commun. 2015 Dec 21;6:10063. doi: 10.1038/ncomms10063 (PMC4703848; doi:10.1038/ncomms10063)
Supplement: Supplementary Data 2 — Dataset St_A2 [file ncomms10063-s3.txt]

Supplementary Dataset 2																	
sample_set	comid	sra_accessions	species	Sequence Type (ST)	Clonal Complex (CC)	Gentamicin	Penicillin	Trimethoprim	Erythromycin	Methicillin	Ciprofloxacin	Rifampicin	Tetracycline	Mupirocin	FusidicAcid	Clindamycin	Vancomycin
St_A2	C00003094	SRR2480546	aureus														
St_A2	C00003117	SRR2480553	aureus														
St_A2	C00003123	SRR2480554	aureus														
St_A2	C00003214	SRR2480555	aureus														
St_A2	C00003273	SRR2480556	aureus														
St_A2	C00003293	SRR2480557	aureus														
St_A2	C00003342	SRR2480570	aureus														
St_A2	C00009009	SRR2480584	aureus														
St_A2	C00011569	ERS398007	aureus														
St_A2	C00011570	ERS398008	aureus														
St_A2	C00011571	ERS398009	aureus														
St_A2	C00011572	ERS398010	aureus														
St_A2	C00011581	ERS398011	aureus														
St_A2	C00011582	ERS398012	aureus														
St_A2	C00011584	ERS398013	aureus														
St_A2	C00011593	ERS398014	aureus														
St_A2	C00011594	ERS398015	aureus														
St_A2	C00011595	ERS398016	aureus														
St_A2	C00011596	ERS398017	aureus														
St_A2	C00011606	ERS398019	aureus														
St_A2	C00011607	ERS398020	aureus														
St_A2	C00011608	ERS398021	aureus														
St_A2	C00011617	ERS398022	aureus														
St_A2	C00011618	ERS398023	aureus														
St_A2	C00011619	ERS398024	aureus														
St_A2	C00011620	ERS398025	aureus														
St_A2	C00011629	ERS398026	aureus														
St_A2	C00011630	ERS398027	aureus														
St_A2	C00011631	ERS398028	aureus														
St_A2	C00011632	ERS398029	aureus														
St_A2	C00011641	ERS398030	aureus														
St_A2	C00011642	ERS398031	aureus														
St_A2	C00011643	ERS398032	aureus														
St_A2	C00011644	ERS398033	aureus														
St_A2	C00011654	ERS398034	aureus														
St_A2	C00011655	ERS398035	aureus														
St_A2	C00011656	ERS398036	aureus														
St_A2	DRR015840	ERS398036	capitis														
St_A2	DRR015841	ERS398036	chromogenes														
St_A2	DRR015843	ERS398036	epidermidis														
St_A2	DRR015844	ERS398036	kloosii														
St_A2	DRR015845	ERS398036	lentus														
St_A2	DRR015846	ERS398036	sciuri														
St_A2	DRR015847	ERS398036	schleiferi														
St_A2	DRR015850	ERS398036	sciuri														
St_A2	DRR015951	ERS398036	saccharolyticus														
St_A2	DRR016071	ERS398036	hyicus														
St_A2	ERR085165	ERS398036	haemolyticus														
St_A2	ERR085167	ERS398036	haemolyticus														
St_A2	ERR085169	ERS398036	haemolyticus														
St_A2	ERR085171	ERS398036	haemolyticus														
St_A2	ERR085173	ERS398036	haemolyticus														
St_A2	ERR085175	ERS398036	haemolyticus														
St_A2	ERR085177	ERS398036	haemolyticus														
St_A2	ERR085179	ERS398036	haemolyticus														
St_A2	ERR085181	ERS398036	haemolyticus														
St_A2	ERR085183	ERS398036	haemolyticus														
St_A2	ERR085185	ERS398036	haemolyticus														
St_A2	ERR085187	ERS398036	haemolyticus														
St_A2	ERR085189	ERS398036	haemolyticus														
St_A2	ERR085191	ERS398036	haemolyticus														
St_A2	ERR085193	ERS398036	haemolyticus														
St_A2	ERR085195	ERS398036	haemolyticus														
St_A2	ERR085197	ERS398036	haemolyticus														
St_A2	ERR085199	ERS398036	haemolyticus														
St_A2	ERR085201	ERS398036	haemolyticus														
St_A2	ERR085203	ERS398036	haemolyticus														
St_A2	ERR085205	ERS398036	haemolyticus														
St_A2	ERR085207	ERS398036	haemolyticus														
St_A2	ERR085209	ERS398036	haemolyticus														
St_A2	ERR085211	ERS398036	haemolyticus														
St_A2	ERR085213	ERS398036	haemolyticus														
St_A2	ERR085215	ERS398036	haemolyticus														
St_A2	ERR085217	ERS398036	haemolyticus														
St_A2	ERR085219	ERS398036	haemolyticus														
St_A2	ERR085221	ERS398036	haemolyticus														
St_A2	ERR085223	ERS398036	haemolyticus														
St_A2	ERR085225	ERS398036	haemolyticus														
St_A2	ERR085227	ERS398036	haemolyticus														
St_A2	ERR085229	ERS398036	haemolyticus														
St_A2	ERR085231	ERS398036	haemolyticus														
St_A2	ERR085233	ERS398036	haemolyticus														
St_A2	ERR085235	ERS398036	haemolyticus														
St_A2	ERR085237	ERS398036	haemolyticus														
St_A2	ERR085239	ERS398036	haemolyticus														
St_A2	ERR085241	ERS398036	haemolyticus														
St_A2	ERR085243	ERS398036	haemolyticus														
St_A2	ERR085245	ERS398036	haemolyticus														
St_A2	ERR085247	ERS398036	haemolyticus														
St_A2	ERR085249	ERS398036	haemolyticus														
St_A2	ERR085251	ERS398036	haemolyticus														
St_A2	ERR085253	ERS398036	haemolyticus														
St_A2	ERR085255	ERS398036	haemolyticus														
St_A2	ERR085257	ERS398036	haemolyticus														
St_A2	ERR085259	ERS398036	haemolyticus														
St_A2	ERR085261	ERS398036	haemolyticus														
St_A2	ERR085263	ERS398036	haemolyticus														
St_A2	ERR085265	ERS398036	haemolyticus														
St_A2	ERR085267	ERS398036	haemolyticus														
St_A2	ERR085269	ERS398036	haemolyticus														
St_A2	ERR085271	ERS398036	haemolyticus														
St_A2	ERR085273	ERS398036	haemolyticus														
St_A2	ERR085275	ERS398036	haemolyticus														
St_A2	ERR085277	ERS398036	haemolyticus														
St_A2	ERR085279	ERS398036	haemolyticus														
St_A2	ERR085281	ERS398036	haemolyticus														
St_A2	ERR085283	ERS398036	haemolyticus														
St_A2	ERR085285	ERS398036	haemolyticus														
St_A2	ERR085287	ERS398036	haemolyticus														
St_A2	ERR085289	ERS398036	haemolyticus														
St_A2	ERR085291	ERS398036	haemolyticus														
St_A2	ERR085293	ERS398036	haemolyticus														
St_A2	ERR085295	ERS398036	haemolyticus														
St_A2	ERR085297	ERS398036	haemolyticus														
St_A2	ERR105104	ERS398036	warneri														
St_A2	ERR156338	ERS398036	haemolyticus														
St_A2	ERR163437	ERS398036	xylosus														
St_A2	ERR175869	ERS398036	pseudintermedius														
St_A2	ERR234707	ERS398036	sciuri														
St_A2	ERR234722	ERS398036	fleurettii														
St_A2	ERR234723	ERS398036	sciuri														
St_A2	ERR234730	ERS398036	epidermidis														
St_A2	ERR234731	ERS398036	sciuri														
St_A2	ERR234739	ERS398036	fleurettii														
St_A2	ERR234746	ERS398036	sciuri														
St_A2	ERR234753	ERS398036	sciuri														
St_A2	ERR234755	ERS398036	sciuri														
St_A2	ERR234763	ERS398036	sciuri														
St_A2	ERR234770	ERS398036	sciuri														
St_A2	ERR234779	ERS398036	sciuri														
St_A2	ERR234786	ERS398036	sciuri														
St_A2	ERR234794	ERS398036	sciuri														
St_A2	ERR234812	ERS398036	sciuri														
St_A2	ERR234819	ERS398036	xylosus														
St_A2	ERR234828	ERS398036	sciuri														
St_A2	ERR234835	ERS398036	xylosus														
St_A2	ERR234844	ERS398036	sciuri														
St_A2	ERR234858	ERS398036	xylosus														
St_A2	ERR234860	ERS398036	fleurettii														
St_A2	ERR234867	ERS398036	equorum														
St_A2	ERR234874	ERS398036	cohnii														
St_A2	ERR234875	ERS398036	xylosus														
St_A2	ERR234891	ERS398036	xylosus														
St_A2	ERR257000	ERS398036	pseudintermedius														
St_A2	ERR294275	ERS398036	fleurettii														
St_A2	ERR294278	ERS398036	fleurettii														
St_A2	ERR294280	ERS398036	fleurettii														
St_A2	ERR294367	ERS398036	pseudintermedius														
St_A2	ERR310922	ERS398036	pseudintermedius														
St_A2	ERR387123	ERS398036	schleiferi														
St_A2	ERR387151	ERS398036	cohnii														
St_A2	ERR387154	ERS398036	cohnii														
St_A2	ERR387161	ERS398036	carnosus														
St_A2	ERR387231	ERS398036	cohnii														
St_A2	ERR387234	ERS398036	cohnii														
St_A2	ERR387243	ERS398036	cohnii														
St_A2	ERR387249	ERS398036	cohnii														
St_A2	ERR387255	ERS398036	auricularis														
St_A2	ERR490564	ERS398036	sciuri														
St_A2	SRR013442	ERS398036	hominis														
St_A2	SRR014816	ERS398036	epidermidis														
St_A2	SRR014845	ERS398036	caprae														
St_A2	SRR022555	ERS398036	capitis														
St_A2	SRR022708	ERS398036	hominis														
St_A2	SRR070583	ERS398036	epidermidis														
St_A2	SRR070586	ERS398036	lugdunensis														
St_A2	SRR070611	ERS398036	epidermidis														
St_A2	SRR070613	ERS398036	capitis														
St_A2	SRR070619	ERS398036	lugdunensis														
St_A2	SRR070626	ERS398036	warneri														
St_A2	SRR070627	ERS398036	epidermidis														
St_A2	SRR070632	ERS398036	pettenkoferi														
St_A2	SRR070635	ERS398036	epidermidis														
St_A2	SRR070641	ERS398036	epidermidis														
St_A2	SRR071322	ERS398036	epidermidis														
St_A2	SRR071324	ERS398036	lugdunensis														
St_A2	SRR071326	ERS398036	epidermidis														
St_A2	SRR071335	ERS398036	epidermidis														
St_A2	SRR071338	ERS398036	epidermidis														
St_A2	SRR074110	ERS398036	epidermidis														
St_A2	SRR1179064	ERS398036	warneri														
St_A2	SRR1182398	ERS398036	epidermidis														
St_A2	SRR1182400	ERS398036	epidermidis														
St_A2	SRR1182402	ERS398036	epidermidis														
St_A2	SRR1182412	ERS398036	epidermidis														
St_A2	SRR1182414	ERS398036	epidermidis														
St_A2	SRR1182416	ERS398036	epidermidis														
St_A2	SRR1182418	ERS398036	epidermidis														
St_A2	SRR1182420	ERS398036	epidermidis														
St_A2	SRR1182422	ERS398036	epidermidis														
St_A2	SRR1182424	ERS398036	epidermidis														
St_A2	SRR1182427	ERS398036	haemolyticus														
St_A2	SRR1182429	ERS398036	haemolyticus														
St_A2	SRR1182431	ERS398036	haemolyticus														
St_A2	SRR1518638	ERS398036	haemolyticus														
St_A2	SRR1560245	ERS398036	epidermidis														
St_A2	SRR1560247	ERS398036	epidermidis														
St_A2	SRR1560249	ERS398036	epidermidis														
St_A2	SRR1609103	ERS398036	epidermidis														
St_A2	SRR1609105	ERS398036	epidermidis														
St_A2	SRR326175	ERS398036	lugdunensis														
St_A2	SRR326178	ERS398036	simulans														
St_A2	SRR339986	ERS398036	epidermidis														
St_A2	SRR364813	ERS398036	lugdunensis														
St_A2	SRR495410	ERS398036	epidermidis														
St_A2	SRR495423	ERS398036	epidermidis														
St_A2	SRR495433	ERS398036	epidermidis														
St_A2	SRR496439	ERS398036	epidermidis														
St_A2	SRR496455	ERS398036	epidermidis														
St_A2	SRR496459	ERS398036	epidermidis														
St_A2	SRR496461	ERS398036	epidermidis														
St_A2	SRR496464	ERS398036	epidermidis														
St_A2	SRR496466	ERS398036	epidermidis														
St_A2	SRR496471	ERS398036	epidermidis														
St_A2	SRR496501	ERS398036	epidermidis														
St_A2	SRR496504	ERS398036	epidermidis														
St_A2	SRR496507	ERS398036	epidermidis														
St_A2	SRR496509	ERS398036	epidermidis														
St_A2	SRR496511	ERS398036	epidermidis														
St_A2	SRR496760	ERS398036	epidermidis														
St_A2	SRR496762	ERS398036	epidermidis														
St_A2	SRR496890	ERS398036	epidermidis														
St_A2	SRR496987	ERS398036	epidermidis														
St_A2	SRR497067	ERS398036	epidermidis														
St_A2	SRR515125	ERS398036	simulans														
St_A2	SRR536861	ERS398036	epidermidis														
St_A2	SRR755164	ERS398036	epidermidis														
St_A2	SRR755169	ERS398036	lugdunensis														
St_A2	SRR755181	ERS398036	haemolyticus														
St_A2	SRR755182	ERS398036	epidermidis														
St_A2	SRR755238	ERS398036	epidermidis														
St_A2	SRR755261	ERS398036	epidermidis														
St_A2	SRR755279	ERS398036	epidermidis														
St_A2	SRR755280	ERS398036	haemolyticus														
St_A2	SRR755303	ERS398036	epidermidis														
St_A2	SRR755361	ERS398036	lugdunensis														
