# Supplementary material for: Rapid antibiotic-resistance predictions from genome sequence data for Staphylococcus aureus and Mycobacterium tuberculosis
Source: Nat Commun. 2015 Dec 21;6:10063. doi: 10.1038/ncomms10063 (PMC4703848; doi:10.1038/ncomms10063)
Supplement: Supplementary Data 10 — Dataset Myco_retro [file ncomms10063-s11.txt]

"Supplementary Data 10 MTBC - Mycobacterium Tuberculosis Complex, "													
sample_set	comid	sra_accessions	species	Rifampicin	Isoniazid	Ethambutol	Kanamycin	Capreomycin	Amikacin	Streptomycin	Ciprofloxacin	Moxifloxacin	Amoxicillin
M_retro	G16381	SRR1735699	gordonae										
M_retro	H33159	SRR1735700	gordonae										
M_retro	H33238	SRR1735701	xenopi										
M_retro	H33827	SRR1735702	avium										
M_retro	H34227	SRR1735703	bovis										
M_retro	H35433	SRR1735704	abscessus										
M_retro	H36240	SRR1735705	avium										
M_retro	L17046	SRR1735706	bovis										
M_retro	L17643	SRR1735707	bovis										
M_retro	L21878	SRR1735708											
M_retro	M10036	SRR1735709	avium										
M_retro	M10903	SRR1735710	avium										
M_retro	S55710	SRR1735711	intracellulare_MTBC										
M_retro	T64141	SRR1735712	intracellulare										
M_retro	T64606	SRR1735713	tuberculosis										
M_retro	T65624	SRR1735714	avium										
M_retro	T67046	SRR1735715	intracellulare										
M_retro	W44411	SRR1735716	tuberculosis										
M_retro	W44412-I2	SRR1735717;SRR1735716	tuberculosis										
M_retro	C00017255	SRR1735564	africanum										
M_retro	C00017256	SRR1735565	intracellulare										
M_retro	C00017257	SRR1735566	avium										
M_retro	C00017258	SRR1735567	bovis										
M_retro	C00017259	SRR1735568	abscessus										
M_retro	C00017260	SRR1735569	africanum										
M_retro	C00018392	SRR1735570	tuberculosis										
M_retro	C00018393	SRR1735571	tuberculosis										
M_retro	C00018394	SRR1735572	avium										
M_retro	C00018395	SRR1735573	tuberculosis										
M_retro	C00018396	SRR1735574	africanum										
M_retro	C00018397	SRR1735575	abscessus										
M_retro	C00018398	SRR1735576	intracellulare										
M_retro	C00018399	SRR1735577	africanum										
M_retro	C00018400	SRR1735578	chelonae										
M_retro	C00018401	SRR1735579	tuberculosis										
M_retro	C00018402	SRR1735580	marinum										
M_retro	C00019003	SRR1735581	tuberculosis										
M_retro	C00019004	SRR1735582	tuberculosis										
M_retro	C00019005	SRR1735583	chelonae										
M_retro	C00019006	SRR1735584	abscessus										
M_retro	C00019007	SRR1735585	tuberculosis										
M_retro	C00019008	SRR1735586	tuberculosis										
M_retro	C00019009	SRR1735587	tuberculosis										
M_retro	C00019010	SRR1735588	tuberculosis										
M_retro	C00019011	SRR1735589	avium										
M_retro	C00019012	SRR1735590	fortuitum										
M_retro	C00019013	SRR1735591	tuberculosis										
M_retro	C00020021	SRR1735592	avium										
M_retro	C00020022	SRR1735593	fortuitum										
M_retro	C00020027	SRR1735597	avium										
M_retro	C00020029	SRR1735599	tuberculosis										
M_retro	C00020030	SRR1735600											
M_retro	C00020031	SRR1735601	intracellulare										
M_retro	C00020032	SRR1735602	intracellulare										
M_retro	C00021035	SRR1735603	MTBC										
M_retro	C00021036	SRR1735604	MTBC										
M_retro	C00021037	SRR1735605	tuberculosis										
M_retro	C00021038	SRR1735606	abscessus										
M_retro	C00021039	SRR1735607	fortuitum										
M_retro	C00021040	SRR1735608	intracellulare										
M_retro	C00021041	SRR1735609	kansasii										
M_retro	C00021042	SRR1735610	tuberculosis										
M_retro	C00021043	SRR1735611	tuberculosis										
M_retro	C00021247	SRR1735612	MTBC										
M_retro	C00021248	SRR1735613	MTBC										
M_retro	C00021249	SRR1735614	marinum										
M_retro	C00021250	SRR1735615	tuberculosis										
M_retro	C00021251	SRR1735616	intracellulare										
M_retro	C00021252	SRR1735617	MTBC										
M_retro	C00021253	SRR1735618	avium										
M_retro	C00021254	SRR1735619	tuberculosis										
M_retro	C00021255	SRR1735620	avium										
M_retro	C00021256	SRR1735621	abscessus										
M_retro	C00021257	SRR1735622	tuberculosis										
M_retro	C00021258	SRR1735623	intracellulare										
M_retro	C00022261	SRR1735624	tuberculosis										
M_retro	C00022262	SRR1735625	avium										
M_retro	C00022264	SRR1735626	gordonae										
M_retro	C00022265	SRR1735627	tuberculosis										
M_retro	C00022266	SRR1735628	tuberculosis										
M_retro	C00022267	SRR1735629	tuberculosis										
M_retro	C00022268	SRR1735630	abscessus										
M_retro	C00022269	SRR1735631	gordonae										
M_retro	C00022270	SRR1735632	tuberculosis										
M_retro	C00023206	SRR1735633	abscessus										
M_retro	C00023207	SRR1735634	tuberculosis										
M_retro	C00023208	SRR1735635	tuberculosis										
M_retro	C00023209	SRR1735636	avium										
M_retro	C00023210	SRR1735637	tuberculosis										
M_retro	C00023211	SRR1735638	tuberculosis										
M_retro	C00023212	SRR1735639	tuberculosis										
M_retro	C00023213	SRR1735640	tuberculosis										
M_retro	C00023214	SRR1735641	tuberculosis										
M_retro	C00023215	SRR1735642	avium										
M_retro	C00023216	SRR1735643	bovis										
M_retro	C00023864	SRR1735644	intracellulare										
M_retro	C00023865	SRR1735645	tuberculosis										
M_retro	C00023866	SRR1735646	tuberculosis										
M_retro	C00023867	SRR1735647	avium										
M_retro	C00023868	SRR1735648	avium										
M_retro	C00023869	SRR1735649											
M_retro	C00023870	SRR1735650	intracellulare										
M_retro	C00023871	SRR1735651	intracellulare										
M_retro	C00024557	SRR1735652	intracellulare 										
M_retro	C00024558	SRR1735653	kansasii										
M_retro	C00024559	SRR1735654	gordonae										
M_retro	C00024560	SRR1735655	avium										
M_retro	C00024561	SRR1735656	intracellulare										
M_retro	C00024563	SRR1735658	abscessus										
M_retro	C00024564	SRR1735659	szulgae										
M_retro	C00024565	SRR1735660	szulgae										
M_retro	C00024566	SRR1735661	bovis										
M_retro	C00024811	SRR1735662	abscessus										
M_retro	C00024812	SRR1735663	malmoense										
M_retro	C00024813	SRR1735664	intracellulare										
M_retro	C00024814	SRR1735665	avium										
M_retro	C00024815	SRR1735666	avium										
M_retro	C00024816	SRR1735667	intracellulare										
M_retro	C00024817	SRR1735668	avium										
M_retro	C00024818	SRR1735669	MTBC										
M_retro	C00024819	SRR1735670	intracellulare										
M_retro	C00024820	SRR1735671	intracellulare										
M_retro	C00024821	SRR1735672	MTBC										
M_retro	C00024822	SRR1735673	MTBC										
M_retro	C00024823	SRR1735674	intracellulare										
M_retro	C00024837	SRR1735675	xenopi										
M_retro	C00024838	SRR1735676	gordonae										
M_retro	C00024839	SRR1735677	avium										
M_retro	C00024840	SRR1735678	avium										
M_retro	C00024841	SRR1735679	intracellulare										
M_retro	C00024842	SRR1735680	intracellulare										
M_retro	C00024843	SRR1735681	bovis										
M_retro	C00024844	SRR1735682	avium										
M_retro	C00024845	SRR1735683	avium										
M_retro	C00024846	SRR1735684	tuberculosis										
M_retro	C00024849	SRR1735687	abscessus										
M_retro	C00025890	SRR1735688	abscessus										
M_retro	C00025891	SRR1735689	abscessus										
M_retro	C00025892	SRR1735690	abscessus										
M_retro	C00025893	SRR1735691	MTBC										
M_retro	C00025894	SRR1735692	tuberculosis										
M_retro	C00025895	SRR1735693	avium										
M_retro	C00025896	SRR1735694	MTBC										
M_retro	C00025898	SRR1735695	malmoense										
M_retro	C00025899	SRR1735696	tuberculosis										
M_retro	C00025900	SRR1735697	avium										
M_retro	C00025901	SRR1735698	abscessus										
