# Supplementary material for: Rapid antibiotic-resistance predictions from genome sequence data for Staphylococcus aureus and Mycobacterium tuberculosis
Source: Nat Commun. 2015 Dec 21;6:10063. doi: 10.1038/ncomms10063 (PMC4703848; doi:10.1038/ncomms10063)
Supplement: Supplementary Data 11 — Dataset Myco_SRA [file ncomms10063-s12.txt]

Supplementary Data 11													
sample_set	comid	sra_accessions	species	Rifampicin	Isoniazid	Ethambutol	Kanamycin	Capreomycin	Amikacin	Streptomycin	Ciprofloxacin	Moxifloxacin	Amoxicillin
M_SRA	ERR400397	ERR400397	Mycobacterium tuberculosis										
M_SRA	ERR400413	ERR400413	Mycobacterium tuberculosis										
M_SRA	ERR400439	ERR400439	Mycobacterium tuberculosis										
M_SRA	ERR400457	ERR400457	Mycobacterium tuberculosis										
M_SRA	ERR400469	ERR400469	Mycobacterium tuberculosis										
M_SRA	ERR400558	ERR400558	Mycobacterium tuberculosis										
M_SRA	ERR455052	ERR455052	Mycobacterium tuberculosis										
M_SRA	ERR464723	ERR464723	Mycobacterium tuberculosis										
M_SRA	ERR464733	ERR464733	Mycobacterium tuberculosis										
M_SRA	ERR464736	ERR464736	Mycobacterium tuberculosis										
M_SRA	ERR464758	ERR464758	Mycobacterium tuberculosis										
M_SRA	ERR464786	ERR464786	Mycobacterium tuberculosis										
M_SRA	ERR464792	ERR464792	Mycobacterium tuberculosis										
M_SRA	ERR473315	ERR473315	Mycobacterium tuberculosis										
M_SRA	ERR484746	ERR484746	Mycobacterium tuberculosis										
M_SRA	ERR489746	ERR489746	Mycobacterium tuberculosis										
M_SRA	ERR495007	ERR495007	Mycobacterium tuberculosis										
M_SRA	ERR495014	ERR495014	Mycobacterium tuberculosis										
M_SRA	ERR495018	ERR495018	Mycobacterium tuberculosis										
M_SRA	ERR495030	ERR495030	Mycobacterium tuberculosis										
M_SRA	ERR495043	ERR495043	Mycobacterium tuberculosis										
M_SRA	ERR495062	ERR495062	Mycobacterium tuberculosis										
M_SRA	ERR495085	ERR495085	Mycobacterium tuberculosis										
M_SRA	ERR495091	ERR495091	Mycobacterium tuberculosis										
M_SRA	ERR495104	ERR495104	Mycobacterium tuberculosis										
M_SRA	ERR495178	ERR495178	Mycobacterium tuberculosis										
M_SRA	ERR495189	ERR495189	Mycobacterium tuberculosis										
M_SRA	ERR538425	ERR538425	Mycobacterium tuberculosis										
M_SRA	ERR653156	ERR653156	Mycobacterium africanum										
M_SRA	SRR1181187	SRR1181187	Mycobacterium tuberculosis										
M_SRA	SRR1181269	SRR1181269	Mycobacterium tuberculosis										
M_SRA	SRR1184296	SRR1184296	Mycobacterium tuberculosis										
M_SRA	SRR1184359	SRR1184359	Mycobacterium tuberculosis										
M_SRA	SRR1184361	SRR1184361	Mycobacterium tuberculosis										
M_SRA	SRR1184379	SRR1184379	Mycobacterium tuberculosis										
M_SRA	SRR1187295	SRR1187295	Mycobacterium tuberculosis										
M_SRA	SRR1188087	SRR1188087	Mycobacterium tuberculosis										
M_SRA	SRR1188286	SRR1188286	Mycobacterium tuberculosis										
M_SRA	SRR1188486	SRR1188486	Mycobacterium tuberculosis										
M_SRA	SRR1196496	SRR1196496	Mycobacterium tuberculosis										
M_SRA	SRR1510047	SRR1510047	Mycobacterium tuberculosis										
M_SRA	SRR1524038	SRR1524038	Mycobacterium tuberculosis										
M_SRA	SRR1524100	SRR1524100	Mycobacterium tuberculosis										
M_SRA	SRR1524136	SRR1524136	Mycobacterium tuberculosis										
M_SRA	SRR1524138	SRR1524138	Mycobacterium tuberculosis										
M_SRA	SRR1573688	SRR1573688	Mycobacterium tuberculosis										
M_SRA	SRR1573699	SRR1573699	Mycobacterium tuberculosis										
M_SRA	SRR1573706	SRR1573706	Mycobacterium tuberculosis										
M_SRA	SRR1573721	SRR1573721	Mycobacterium tuberculosis										
M_SRA	SRR1577819	SRR1577819	Mycobacterium africanum										
M_SRA	SRR1577820	SRR1577820	Mycobacterium africanum										
M_SRA	SRR1577828	SRR1577828	Mycobacterium africanum										
M_SRA	SRR1577831	SRR1577831	Mycobacterium africanum										
M_SRA	SRR1577833	SRR1577833	Mycobacterium africanum										
M_SRA	SRR1577834	SRR1577834	Mycobacterium africanum										
M_SRA	SRR1640295	SRR1640295	Mycobacterium tuberculosis										
M_SRA	SRR1640348	SRR1640348	Mycobacterium tuberculosis										
M_SRA	SRR1640549	SRR1640549	Mycobacterium tuberculosis										
M_SRA	SRR650219	SRR650219	Mycobacterium caprae										
M_SRA	SRR650221	SRR650221	Mycobacterium caprae										
M_SRA	SRR650226	SRR650226	Mycobacterium caprae										
M_SRA	SRR650227	SRR650227	Mycobacterium caprae										
M_SRA	ERR114994	ERR114994	Mycobacterium abscessus										
M_SRA	ERR115026	ERR115026	Mycobacterium abscessus										
M_SRA	ERR115058	ERR115058	Mycobacterium abscessus										
M_SRA	ERR115090	ERR115090	Mycobacterium abscessus										
M_SRA	ERR119095	ERR119095	Mycobacterium abscessus										
M_SRA	ERR330763	ERR330763	Mycobacterium abscessus										
M_SRA	ERR330795	ERR330795	Mycobacterium abscessus										
M_SRA	ERR330827	ERR330827	Mycobacterium abscessus										
M_SRA	ERR330859	ERR330859	Mycobacterium abscessus										
M_SRA	ERR330891	ERR330891	Mycobacterium abscessus										
M_SRA	ERR337734	ERR337734	Mycobacterium abscessus										
M_SRA	ERR337766	ERR337766	Mycobacterium abscessus										
M_SRA	ERR337798	ERR337798	Mycobacterium abscessus										
M_SRA	ERR337830	ERR337830	Mycobacterium abscessus										
M_SRA	ERR337862	ERR337862	Mycobacterium abscessus										
M_SRA	ERR337894	ERR337894	Mycobacterium abscessus										
M_SRA	ERR340516	ERR340516	Mycobacterium abscessus										
M_SRA	ERR340548	ERR340548	Mycobacterium abscessus										
M_SRA	ERR343180	ERR343180	Mycobacterium abscessus										
M_SRA	ERR343212	ERR343212	Mycobacterium abscessus										
M_SRA	ERR343244	ERR343244	Mycobacterium abscessus										
M_SRA	ERR363252	ERR363252	Mycobacterium abscessus										
M_SRA	ERR363284	ERR363284	Mycobacterium abscessus										
M_SRA	ERR363316	ERR363316	Mycobacterium abscessus										
M_SRA	ERR363348	ERR363348	Mycobacterium abscessus										
M_SRA	ERR363382	ERR363382	Mycobacterium abscessus										
M_SRA	ERR369179	ERR369179	Mycobacterium abscessus										
M_SRA	ERR369211	ERR369211	Mycobacterium abscessus										
M_SRA	ERR369243	ERR369243	Mycobacterium abscessus										
M_SRA	ERR369275	ERR369275	Mycobacterium abscessus										
M_SRA	ERR369307	ERR369307	Mycobacterium abscessus										
M_SRA	ERR369339	ERR369339	Mycobacterium abscessus										
M_SRA	ERR374067	ERR374067	Mycobacterium abscessus										
M_SRA	ERR374099	ERR374099	Mycobacterium abscessus										
M_SRA	ERR374131	ERR374131	Mycobacterium abscessus										
M_SRA	ERR374163	ERR374163	Mycobacterium abscessus										
M_SRA	ERR374195	ERR374195	Mycobacterium abscessus										
M_SRA	ERR459771	ERR459771	Mycobacterium abscessus										
M_SRA	ERR459803	ERR459803	Mycobacterium abscessus										
M_SRA	ERR459835	ERR459835	Mycobacterium abscessus										
M_SRA	ERR459867	ERR459867	Mycobacterium abscessus										
M_SRA	ERR459899	ERR459899	Mycobacterium abscessus										
M_SRA	ERR459931	ERR459931	Mycobacterium abscessus										
M_SRA	ERR459963	ERR459963	Mycobacterium abscessus										
M_SRA	ERR459995	ERR459995	Mycobacterium abscessus										
M_SRA	ERR460027	ERR460027	Mycobacterium abscessus										
M_SRA	ERR460059	ERR460059	Mycobacterium abscessus										
M_SRA	ERR460091	ERR460091	Mycobacterium abscessus										
M_SRA	ERR484964	ERR484964	Mycobacterium abscessus										
M_SRA	ERR484996	ERR484996	Mycobacterium abscessus										
M_SRA	ERR490689	ERR490689	Mycobacterium abscessus										
M_SRA	ERR494848	ERR494848	Mycobacterium abscessus										
M_SRA	ERR494880	ERR494880	Mycobacterium abscessus										
M_SRA	ERR494912	ERR494912	Mycobacterium abscessus										
M_SRA	ERR494944	ERR494944	Mycobacterium abscessus										
M_SRA	ERR494976	ERR494976	Mycobacterium abscessus										
M_SRA	SRR315368	SRR315368	Mycobacterium abscessus										
M_SRA	SRR341226	SRR341226	Mycobacterium abscessus										
M_SRA	SRR901247	SRR901247	Mycobacterium abscessus										
M_SRA	SRR989487	SRR989487	Mycobacterium abscessus										
M_SRA	DRR017863	DRR017863	Mycobacterium aromaticivorans										
M_SRA	ERR037951	ERR037951	Mycobacterium avium										
M_SRA	ERR037955	ERR037955	Mycobacterium avium										
M_SRA	ERR037959	ERR037959	Mycobacterium avium										
M_SRA	ERR037963	ERR037963	Mycobacterium avium										
M_SRA	ERR037967	ERR037967	Mycobacterium avium										
M_SRA	ERR037971	ERR037971	Mycobacterium avium										
M_SRA	ERR037975	ERR037975	Mycobacterium avium										
M_SRA	ERR037979	ERR037979	Mycobacterium avium										
M_SRA	ERR037983	ERR037983	Mycobacterium avium										
M_SRA	ERR037987	ERR037987	Mycobacterium avium										
M_SRA	ERR037991	ERR037991	Mycobacterium avium										
M_SRA	ERR037995	ERR037995	Mycobacterium avium										
M_SRA	ERR037999	ERR037999	Mycobacterium avium										
M_SRA	ERR038003	ERR038003	Mycobacterium avium										
M_SRA	ERR038007	ERR038007	Mycobacterium avium										
M_SRA	ERR038011	ERR038011	Mycobacterium avium										
M_SRA	ERR038015	ERR038015	Mycobacterium avium										
M_SRA	ERR038019	ERR038019	Mycobacterium avium										
M_SRA	ERR038023	ERR038023	Mycobacterium avium										
M_SRA	ERR038027	ERR038027	Mycobacterium avium										
M_SRA	ERR038620	ERR038620	Mycobacterium avium										
M_SRA	ERR038624	ERR038624	Mycobacterium avium										
M_SRA	ERR038628	ERR038628	Mycobacterium avium										
M_SRA	ERR040076	ERR040076	Mycobacterium avium										
M_SRA	ERR040080	ERR040080	Mycobacterium avium										
M_SRA	ERR040084	ERR040084	Mycobacterium avium										
M_SRA	ERR045297	ERR045297	Mycobacterium avium										
M_SRA	ERR248974	ERR248974	Mycobacterium avium										
M_SRA	ERR248981	ERR248981	Mycobacterium avium										
M_SRA	ERR248985	ERR248985	Mycobacterium avium										
M_SRA	ERR266515	ERR266515	Mycobacterium avium										
M_SRA	SRR060191	SRR060191	Mycobacterium avium										
M_SRA	SRR1145458	SRR1145458	Mycobacterium avium										
M_SRA	SRR1145511	SRR1145511	Mycobacterium avium										
M_SRA	SRR1145593	SRR1145593	Mycobacterium avium										
M_SRA	SRR1181445	SRR1181445	Mycobacterium avium										
M_SRA	SRR198001	SRR198001	Mycobacterium avium										
M_SRA	SRR201791	SRR201791	Mycobacterium avium										
M_SRA	SRR641386	SRR641386	Mycobacterium avium										
M_SRA	SRR833329	SRR833329	Mycobacterium avium										
M_SRA	SRR972850	SRR972850	Mycobacterium avium										
M_SRA	SRR989488	SRR989488	Mycobacterium avium										
M_SRA	SRR989494	SRR989494	Mycobacterium avium										
M_SRA	DRR016022	DRR016022	Mycobacterium branderi										
M_SRA	DRR015959	DRR015959	Mycobacterium chelonae										
M_SRA	DRR016023	DRR016023	Mycobacterium chelonae										
M_SRA	SRR900498	SRR900498	Mycobacterium chelonae										
M_SRA	DRR017836	DRR017836	Mycobacterium chlorophenolicum										
M_SRA	SRR071371	SRR071371	Mycobacterium chubuense										
M_SRA	SRR452443	SRR452443	Mycobacterium chubuense										
M_SRA	SRR452444	SRR452444	Mycobacterium chubuense										
M_SRA	SRR231104	SRR231104	Mycobacterium colombiense										
M_SRA	DRR017864	DRR017864	Mycobacterium crocinum										
M_SRA	DRR015962	DRR015962	Mycobacterium flavescens										
M_SRA	DRR017827	DRR017827	Mycobacterium fluoranthenivorans										
M_SRA	DRR015958	DRR015958	Mycobacterium fortuitum										
M_SRA	DRR016024	DRR016024	Mycobacterium fortuitum										
M_SRA	SRR748310	SRR748310	Mycobacterium gilvum										
M_SRA	SRR748311	SRR748311	Mycobacterium gilvum										
M_SRA	DRR015956	DRR015956	Mycobacterium gordonae										
M_SRA	DRR017849	DRR017849	Mycobacterium hodleri										
M_SRA	DRR016025	DRR016025	Mycobacterium interjectum										
M_SRA	ERR248978	ERR248978	Mycobacterium intracellulare										
M_SRA	ERR248979	ERR248979	Mycobacterium intracellulare										
M_SRA	ERR248980	ERR248980	Mycobacterium intracellulare										
M_SRA	SRR900528	SRR900528	Mycobacterium intracellulare										
M_SRA	SRR901710	SRR901710	Mycobacterium intracellulare										
M_SRA	SRR901719	SRR901719	Mycobacterium intracellulare										
M_SRA	SRR901720	SRR901720	Mycobacterium intracellulare										
M_SRA	SRR901734	SRR901734	Mycobacterium intracellulare										
M_SRA	SRR901743	SRR901743	Mycobacterium intracellulare										
M_SRA	SRR901744	SRR901744	Mycobacterium intracellulare										
M_SRA	DRR016045	DRR016045	Mycobacterium kansasii										
M_SRA	DRR016055	DRR016055	Mycobacterium kansasii										
M_SRA	SRR900990	SRR900990	Mycobacterium kansasii										
M_SRA	SRR901011	SRR901011	Mycobacterium kansasii										
M_SRA	SRR901012	SRR901012	Mycobacterium kansasii										
M_SRA	SRR901077	SRR901077	Mycobacterium kansasii										
M_SRA	SRR901078	SRR901078	Mycobacterium kansasii										
M_SRA	DRR016026	DRR016026	Mycobacterium lentiflavum										
M_SRA	SRR020800	SRR020800	Mycobacterium leprae										
M_SRA	SRR062543	SRR062543	Mycobacterium leprae										
M_SRA	SRR062544	SRR062544	Mycobacterium leprae										
M_SRA	SRR062638	SRR062638	Mycobacterium leprae										
M_SRA	SRR1132821	SRR1132821	Mycobacterium leprae										
M_SRA	SRR770761	SRR770761	Mycobacterium leprae										
M_SRA	SRR770769	SRR770769	Mycobacterium leprae										
M_SRA	SRR770772	SRR770772	Mycobacterium leprae										
M_SRA	SRR770773	SRR770773	Mycobacterium leprae										
M_SRA	SRR770774	SRR770774	Mycobacterium leprae										
M_SRA	SRR770775	SRR770775	Mycobacterium leprae										
M_SRA	SRR770776	SRR770776	Mycobacterium leprae										
M_SRA	SRR770777	SRR770777	Mycobacterium leprae										
M_SRA	SRR799324	SRR799324	Mycobacterium leprae										
M_SRA	SRR799329	SRR799329	Mycobacterium leprae										
M_SRA	SRR799346	SRR799346	Mycobacterium leprae										
M_SRA	DRR016044	DRR016044	Mycobacterium malmoense										
M_SRA	DRR016046	DRR016046	Mycobacterium malmoense										
M_SRA	DRR016027	DRR016027	Mycobacterium marinum										
M_SRA	ERR007647	ERR007647	Mycobacterium marinum										
M_SRA	SRR1295974	SRR1295974	Mycobacterium marinum										
M_SRA	SRR1295975	SRR1295975	Mycobacterium marinum										
M_SRA	SRR1295977	SRR1295977	Mycobacterium marinum										
M_SRA	SRR915674	SRR915674	Mycobacterium marinum										
M_SRA	SRR915981	SRR915981	Mycobacterium marinum										
M_SRA	DRR016028	DRR016028	Mycobacterium mucogenicum										
M_SRA	DRR017865	DRR017865	Mycobacterium pallens										
M_SRA	DRR015955	DRR015955	Mycobacterium peregrinum										
M_SRA	DRR016043	DRR016043	Mycobacterium peregrinum										
M_SRA	DRR016050	DRR016050	Mycobacterium peregrinum										
M_SRA	SRR647673	SRR647673	Mycobacterium phage										
M_SRA	SRR647674	SRR647674	Mycobacterium phage										
M_SRA	SRR647675	SRR647675	Mycobacterium phage										
M_SRA	DRR017862	DRR017862	Mycobacterium pyrenivorans										
M_SRA	SRR071368	SRR071368	Mycobacterium rhodesiae										
M_SRA	SRR071370	SRR071370	Mycobacterium rhodesiae										
M_SRA	DRR017853	DRR017853	Mycobacterium rufum										
M_SRA	DRR017866	DRR017866	Mycobacterium rutilum										
M_SRA	DRR016029	DRR016029	Mycobacterium scrofulaceum										
M_SRA	DRR016030	DRR016030	Mycobacterium senegalense										
M_SRA	ERR224434	ERR224434	Mycobacterium smegmatis										
M_SRA	ERR224435	ERR224435	Mycobacterium smegmatis										
M_SRA	ERR224436	ERR224436	Mycobacterium smegmatis										
M_SRA	ERR224437	ERR224437	Mycobacterium smegmatis										
M_SRA	ERR274357	ERR274357	Mycobacterium smegmatis										
M_SRA	ERR274358	ERR274358	Mycobacterium smegmatis										
M_SRA	ERR274359	ERR274359	Mycobacterium smegmatis										
M_SRA	ERR274360	ERR274360	Mycobacterium smegmatis										
M_SRA	ERR274361	ERR274361	Mycobacterium smegmatis										
M_SRA	ERR274362	ERR274362	Mycobacterium smegmatis										
M_SRA	ERR274363	ERR274363	Mycobacterium smegmatis										
M_SRA	ERR274364	ERR274364	Mycobacterium smegmatis										
M_SRA	ERR274366	ERR274366	Mycobacterium smegmatis										
M_SRA	ERR274368	ERR274368	Mycobacterium smegmatis										
M_SRA	ERR274369	ERR274369	Mycobacterium smegmatis										
M_SRA	ERR274370	ERR274370	Mycobacterium smegmatis										
M_SRA	ERR274371	ERR274371	Mycobacterium smegmatis										
M_SRA	ERR274425	ERR274425	Mycobacterium smegmatis										
M_SRA	ERR274426	ERR274426	Mycobacterium smegmatis										
M_SRA	ERR274427	ERR274427	Mycobacterium smegmatis										
M_SRA	ERR274470	ERR274470	Mycobacterium smegmatis										
M_SRA	ERR274471	ERR274471	Mycobacterium smegmatis										
M_SRA	ERR274472	ERR274472	Mycobacterium smegmatis										
M_SRA	ERR274473	ERR274473	Mycobacterium smegmatis										
M_SRA	ERR274474	ERR274474	Mycobacterium smegmatis										
M_SRA	ERR274475	ERR274475	Mycobacterium smegmatis										
M_SRA	ERR274476	ERR274476	Mycobacterium smegmatis										
M_SRA	ERR274477	ERR274477	Mycobacterium smegmatis										
M_SRA	ERR274492	ERR274492	Mycobacterium smegmatis										
M_SRA	ERR274493	ERR274493	Mycobacterium smegmatis										
M_SRA	ERR274494	ERR274494	Mycobacterium smegmatis										
M_SRA	ERR274495	ERR274495	Mycobacterium smegmatis										
M_SRA	ERR274496	ERR274496	Mycobacterium smegmatis										
M_SRA	ERR274497	ERR274497	Mycobacterium smegmatis										
M_SRA	ERR274498	ERR274498	Mycobacterium smegmatis										
M_SRA	ERR274499	ERR274499	Mycobacterium smegmatis										
M_SRA	ERR274500	ERR274500	Mycobacterium smegmatis										
M_SRA	ERR274501	ERR274501	Mycobacterium smegmatis										
M_SRA	ERR274516	ERR274516	Mycobacterium smegmatis										
M_SRA	ERR274517	ERR274517	Mycobacterium smegmatis										
M_SRA	ERR274518	ERR274518	Mycobacterium smegmatis										
M_SRA	ERR274519	ERR274519	Mycobacterium smegmatis										
M_SRA	ERR274520	ERR274520	Mycobacterium smegmatis										
M_SRA	ERR274521	ERR274521	Mycobacterium smegmatis										
M_SRA	ERR274522	ERR274522	Mycobacterium smegmatis										
M_SRA	ERR274523	ERR274523	Mycobacterium smegmatis										
M_SRA	ERR274524	ERR274524	Mycobacterium smegmatis										
M_SRA	ERR274525	ERR274525	Mycobacterium smegmatis										
M_SRA	ERR279791	ERR279791	Mycobacterium smegmatis										
M_SRA	ERR279792	ERR279792	Mycobacterium smegmatis										
M_SRA	SRR071425	SRR071425	Mycobacterium smegmatis										
M_SRA	SRR1145492	SRR1145492	Mycobacterium smegmatis										
M_SRA	SRR1145588	SRR1145588	Mycobacterium smegmatis										
M_SRA	SRR1181225	SRR1181225	Mycobacterium smegmatis										
M_SRA	SRR1295978	SRR1295978	Mycobacterium smegmatis										
M_SRA	SRR1295979	SRR1295979	Mycobacterium smegmatis										
M_SRA	SRR453238	SRR453238	Mycobacterium smegmatis										
M_SRA	SRR453239	SRR453239	Mycobacterium smegmatis										
M_SRA	SRR453240	SRR453240	Mycobacterium smegmatis										
M_SRA	SRR453241	SRR453241	Mycobacterium smegmatis										
M_SRA	SRR915749	SRR915749	Mycobacterium smegmatis										
M_SRA	SRR915750	SRR915750	Mycobacterium smegmatis										
M_SRA	SRR915751	SRR915751	Mycobacterium smegmatis										
M_SRA	SRR915752	SRR915752	Mycobacterium smegmatis										
M_SRA	SRR915753	SRR915753	Mycobacterium smegmatis										
M_SRA	SRR915754	SRR915754	Mycobacterium smegmatis										
M_SRA	SRR952343	SRR952343	Mycobacterium smegmatis										
M_SRA	SRR952344	SRR952344	Mycobacterium smegmatis										
M_SRA	DRR016031	DRR016031	Mycobacterium sphagni										
M_SRA	DRR015957	DRR015957	Mycobacterium szulgai										
M_SRA	DRR016032	DRR016032	Mycobacterium triplex										
M_SRA	SRR071442	SRR071442	Mycobacterium tusciae										
M_SRA	SRR353352	SRR353352	Mycobacterium tusciae										
M_SRA	SRR353353	SRR353353	Mycobacterium tusciae										
M_SRA	SRR353354	SRR353354	Mycobacterium tusciae										
M_SRA	SRR353355	SRR353355	Mycobacterium tusciae										
M_SRA	ERR350081	ERR350081	Mycobacterium ulcerans										
M_SRA	ERR350089	ERR350089	Mycobacterium ulcerans										
M_SRA	ERR350097	ERR350097	Mycobacterium ulcerans										
M_SRA	ERR350105	ERR350105	Mycobacterium ulcerans										
M_SRA	ERR350113	ERR350113	Mycobacterium ulcerans										
M_SRA	ERR350121	ERR350121	Mycobacterium ulcerans										
M_SRA	ERR350129	ERR350129	Mycobacterium ulcerans										
M_SRA	ERR350137	ERR350137	Mycobacterium ulcerans										
M_SRA	ERR350145	ERR350145	Mycobacterium ulcerans										
M_SRA	ERR350153	ERR350153	Mycobacterium ulcerans										
M_SRA	ERR350161	ERR350161	Mycobacterium ulcerans										
M_SRA	ERR350169	ERR350169	Mycobacterium ulcerans										
M_SRA	ERR350177	ERR350177	Mycobacterium ulcerans										
M_SRA	ERR350185	ERR350185	Mycobacterium ulcerans										
M_SRA	ERR350193	ERR350193	Mycobacterium ulcerans										
M_SRA	ERR350201	ERR350201	Mycobacterium ulcerans										
M_SRA	ERR350209	ERR350209	Mycobacterium ulcerans										
M_SRA	ERR350217	ERR350217	Mycobacterium ulcerans										
M_SRA	ERR350225	ERR350225	Mycobacterium ulcerans										
M_SRA	ERR350233	ERR350233	Mycobacterium ulcerans										
M_SRA	ERR350241	ERR350241	Mycobacterium ulcerans										
M_SRA	ERR376904	ERR376904	Mycobacterium ulcerans										
M_SRA	ERR376912	ERR376912	Mycobacterium ulcerans										
M_SRA	ERR376920	ERR376920	Mycobacterium ulcerans										
M_SRA	ERR376928	ERR376928	Mycobacterium ulcerans										
M_SRA	ERR376936	ERR376936	Mycobacterium ulcerans										
M_SRA	ERR376944	ERR376944	Mycobacterium ulcerans										
M_SRA	ERR376952	ERR376952	Mycobacterium ulcerans										
M_SRA	ERR376960	ERR376960	Mycobacterium ulcerans										
M_SRA	ERR376968	ERR376968	Mycobacterium ulcerans										
M_SRA	ERR376976	ERR376976	Mycobacterium ulcerans										
M_SRA	ERR376984	ERR376984	Mycobacterium ulcerans										
M_SRA	ERR376992	ERR376992	Mycobacterium ulcerans										
M_SRA	ERR449594	ERR449594	Mycobacterium ulcerans										
M_SRA	ERR449602	ERR449602	Mycobacterium ulcerans										
M_SRA	ERR449610	ERR449610	Mycobacterium ulcerans										
M_SRA	ERR449618	ERR449618	Mycobacterium ulcerans										
M_SRA	ERR449626	ERR449626	Mycobacterium ulcerans										
M_SRA	ERR449634	ERR449634	Mycobacterium ulcerans										
M_SRA	ERR449642	ERR449642	Mycobacterium ulcerans										
M_SRA	ERR449650	ERR449650	Mycobacterium ulcerans										
M_SRA	ERR449658	ERR449658	Mycobacterium ulcerans										
M_SRA	ERR449666	ERR449666	Mycobacterium ulcerans										
M_SRA	ERR449674	ERR449674	Mycobacterium ulcerans										
M_SRA	ERR449682	ERR449682	Mycobacterium ulcerans										
M_SRA	SRR014419	SRR014419	Mycobacterium ulcerans										
M_SRA	SRR073311	SRR073311	Mycobacterium ulcerans										
M_SRA	SRR496178	SRR496178	Mycobacterium ulcerans										
M_SRA	SRR496391	SRR496391	Mycobacterium ulcerans										
M_SRA	DRR015961	DRR015961	Mycobacterium vaccae										
M_SRA	DRR015963	DRR015963	Mycobacterium vaccae										
M_SRA	SRR1006147	SRR1006147	Mycobacterium xenopi										
M_SRA	SRR1006148	SRR1006148	Mycobacterium xenopi										
M_SRA	SRR1006149	SRR1006149	Mycobacterium xenopi										
M_SRA	SRR1006150	SRR1006150	Mycobacterium xenopi										
M_SRA	SRR1006151	SRR1006151	Mycobacterium xenopi										
M_SRA	SRR1006169	SRR1006169	Mycobacterium xenopi										
M_SRA	SRR1006170	SRR1006170	Mycobacterium xenopi										
M_SRA	SRR1006171	SRR1006171	Mycobacterium xenopi										
M_SRA	SRR1006172	SRR1006172	Mycobacterium xenopi										
M_SRA	SRR1006173	SRR1006173	Mycobacterium xenopi										
