# Supplementary material for: Rapid antibiotic-resistance predictions from genome sequence data for Staphylococcus aureus and Mycobacterium tuberculosis
Source: Nat Commun. 2015 Dec 21;6:10063. doi: 10.1038/ncomms10063 (PMC4703848; doi:10.1038/ncomms10063)
Supplement: Supplementary Software 2 — Mac OS X executable for 'Mykrobe predictor' for S. aureus [file ncomms10063-s15.zip]

Archive with 1 entries (1 files):
- ncomms10063-s15.dmg
